# Supplementary material for: Liver and Skeletal Muscle Metabolome Characterization in Peripartal Dairy Cows Fed Rumen-Protected Methionine or Rumen-Protected Choline
Source: Animals (Basel). 2026 Feb 24;16(5):705. doi: 10.3390/ani16050705 (PMC12983954; doi:10.3390/ani16050705)
Supplement: Supplementary file 1 [file animals-16-00705-s001.zip]

Archive with 2 entries (2 files):
- animals-4140613-SuppFigs_v2.pdf
- animals-4140613-SupplementaryTables_v2.0.xlsx
