# Supplementary material for: Liver and Skeletal Muscle Metabolome Characterization in Peripartal Dairy Cows Fed Rumen-Protected Methionine or Rumen-Protected Choline
Source: Animals (Basel). 2026 Feb 24;16(5):705. doi: 10.3390/ani16050705 (PMC12983954; doi:10.3390/ani16050705)
Supplement: Supplementary file 1 [file animals-16-00705-s001.zip › animals-4140613-SupplementaryTables_v2.0.xlsx]

## Sheet: TableS1
Table S1. Molecular features differentially highlighted (FDR ≤ 0.05) in liver from multiparous Holstein cows (n = 21 per treatment across time points) fed a control diet (CON), or CON plus rumen-protected methionine (RPM) or rumen-protected choline (RPC) during the close-up (from -10 d to parturition) and early lactation (from +7 to +20 days in milk) periods. Data units are log₁₀ and autoscaled, …
	Treatment				FDR1
	CON	RPM	RPC	SEM	TRT	TIME	TRT ´ TIME
Total (no. of cows)	21	21	21
Metabolite
M33	-0.127	0.039	0.089	0.03	0.025	0	0.089
M37	-0.163	-0.083	0.246	0.063	0	0	0
M44	-0.122	-0.011	0.133	0.038	0.006	0	0.065
M60	-0.062	0.038	0.025	0.02	0.025	0	0.071
M61	-0.065	0.046	0.019	0.019	0.025	0	0.266
M63	-0.065	0.044	0.022	0.017	0.025	0	0.147
M64	-0.066	0.046	0.02	0.019	0.038	0	0.138
M76	-0.104	-0.059	0.163	0.035	0.022	0	0.002
M85	-0.108	0.029	0.079	0.03	0.025	0	0.492
M89	-0.285	0.176	0.109	0.082	0.025	0	0
M99	-0.064	0.057	0.007	0.019	0.038	0	0.112
M103	-0.051	0.078	-0.028	0.02	0.025	0	0.219
M121	-0.143	0.038	0.105	0.059	0.038	0	0
M125	-0.1	0.012	0.088	0.03	0.049	0	0.267
M149	-0.072	0.048	0.024	0.019	0.038	0	0.046
M150	-0.083	0.036	0.047	0.02	0.014	0	0.357
M174	-0.075	0.128	-0.052	0.037	0.025	0	0.076
M176	-0.074	0.065	0.009	0.021	0.025	0	0.023
M178	-0.075	0.046	0.03	0.02	0.018	0	0.023
M180	-0.068	0.047	0.021	0.02	0.038	0	0.12
M182	-0.068	0.049	0.019	0.021	0.025	0	0.032
M183	-0.067	0.041	0.026	0.019	0.038	0	0.219
M205	-0.147	0.051	0.096	0.035	0.038	0	0.538
M238	-0.099	0.026	0.073	0.026	0.025	0	0.039
M243	-0.088	0.015	0.072	0.021	0.024	0	0.1
M244	-0.27	0.06	0.21	0.093	0.025	0	0
M264	-0.058	0.054	0.004	0.019	0.025	0	0.651
M265	-0.113	0.019	0.094	0.065	0.025	0	0
M294	-0.033	0.073	-0.04	0.018	0.049	0.004	0.289
M304	-0.038	0.376	-0.338	0.068	0.049	0.725	0.396
M321	-0.314	0.144	0.17	0.066	0.049	0.258	0.355
M341	-0.062	0.052	0.01	0.019	0.049	0	0.046
M349	0.103	0.025	-0.128	0.038	0.025	0	0.246
M354	-0.177	-0.014	0.191	0.047	0.038	0	0.309
M355	-0.157	0.042	0.116	0.027	0.025	0.146	0.385
M370	-0.27	0.065	0.205	0.094	0.038	0	0
M371	-0.272	0.06	0.213	0.093	0.025	0	0
M387	-0.095	0.069	0.026	0.024	0.038	0	0.059
M388	-0.065	0.006	0.06	0.025	0.025	0	0.039
M400	-0.084	0.046	0.038	0.019	0.038	0	0.636
M415	-0.077	0.051	0.025	0.019	0.038	0	0.904
M418	-0.254	0.047	0.207	0.091	0.005	0	0
M427	-0.099	0.033	0.066	0.038	0.025	0	0
M435	-0.066	0.051	0.015	0.018	0.025	0	0.076
M437	-0.065	0.053	0.012	0.019	0.049	0	0.232
M491	-0.048	0.09	-0.042	0.019	0.025	0.02	0.219
M494	-0.187	0.04	0.148	0.086	0.019	0	0
M527	0.328	-0.165	-0.163	0.076	0.025	0.905	0.896
M546	-0.187	0.04	0.148	0.086	0.019	0	0
M548	-0.215	0.146	0.069	0.044	0.038	0.004	0.699
M589	-0.089	0.02	0.069	0.022	0.025	0	0.206
M671	-0.188	0.093	0.095	0.067	0.049	0	0
M710	-0.062	-0.015	0.077	0.023	0.038	0	0.023
M740	-0.32	0.11	0.21	0.057	0.038	0.005	0.718
M753	-0.275	0.02	0.254	0.07	0.009	0	0.032
M825	-0.14	0.079	0.061	0.029	0.025	0	0.444
M843	-0.379	0.104	0.276	0.068	0.025	0.001	0.718
M860	0.377	-0.187	-0.19	0.076	0.049	0.02	0.689
M865	-0.297	0.203	0.094	0.064	0.025	0.603	0.473
M879	-0.174	0.063	0.111	0.055	0.025	0	0.219
M1017	-0.404	0.379	0.025	0.102	0.025	0.696	0.585
M1024	-0.436	0.244	0.192	0.1	0.049	0.025	0.852
M1053	0.298	0.045	-0.343	0.095	0.038	0	0.458
M1072	0.135	0.102	-0.237	0.049	0.014	0	0.013
M1172	-0.258	0.222	0.037	0.075	0.038	0	0.001
M1214	-0.43	0.255	0.175	0.072	0.049	0.007	0.286
M1329	-0.104	0.459	-0.355	0.109	0.025	0.001	0.358
M1335	0.202	0.534	-0.736	0.156	0.049	0	0.288
M1339	0.208	0.425	-0.633	0.108	0.038	0.389	0.514
M1348	-0.335	-0.057	0.393	0.102	0.015	0	0
M1350	-0.395	-0.14	0.535	0.149	0.049	0	0
M1368	-0.178	-0.049	0.228	0.093	0.038	0	0
M1414	0.119	-0.597	0.478	0.173	0.025	0	0.076
M1444	0.02	0.67	-0.69	0.133	0.024	0.3	0.825
M1456	-0.607	0.177	0.43	0.155	0.038	0.737	0.796
M1467	0.221	0.71	-0.931	0.168	0.025	0	0.228
M1472	0.208	0.805	-1013	0.163	0.004	0.005	0.722
M1474	-0.186	-0.34	0.526	0.097	0.025	0	0.196
M1481	-0.276	-0.293	0.569	0.169	0.025	0	0.002
M1488	-0.354	0.316	0.038	0.069	0.025	0.002	0.174
M1498	-0.563	0.325	0.238	0.116	0.038	0	0.417
M1599	-0.299	0.054	0.245	0.076	0.025	0.001	0.303
M1627	-0.515	0.05	0.465	0.149	0.025	0	0.255
M1636	0.351	-0.354	0.002	0.134	0.038	0	0.023
M1638	-0.364	-0.287	0.65	0.138	0.022	0.288	0.689
M1649	-0.423	0.213	0.211	0.124	0.038	0	0.449
M1654	-0.831	0.579	0.252	0.154	0.025	0.92	0.834
M1656	0.29	0.345	-0.635	0.103	0.025	0.249	0.718
M1666	0.302	0.05	-0.352	0.168	0.038	0	0.887
M1670	-0.384	0.393	-0.008	0.103	0.025	0	0.624
M1694	0.284	-0.223	-0.061	0.141	0.049	0	0.1
M1697	-0.511	0.169	0.342	0.149	0.004	0	0.209
M1716	-0.492	0.209	0.283	0.114	0.038	0.007	0.258
M1728	-0.492	0.28	0.213	0.17	0.018	0	0.001
M1734	0.433	-0.112	-0.321	0.166	0.003	0	0
M1749	0.433	-0.112	-0.321	0.166	0.003	0	0
M1763	-0.646	0.203	0.443	0.118	0.038	0.002	0.603
M1796	0.547	-0.243	-0.304	0.125	0.025	0	0
M1802	0.097	0.579	-0.677	0.149	0.025	0	0.689
M1805	0.312	-0.193	-0.119	0.171	0.038	0	0.095
M1815	0.243	-0.343	0.1	0.135	0.025	0	0.837
M1816	0.354	-0.161	-0.193	0.158	0.025	0	0.013
M1822	0.325	-0.147	-0.178	0.152	0.038	0	0.002
M1855	0.514	-0.171	-0.343	0.155	0.004	0	0.071
M1856	0.364	-0.019	-0.345	0.176	0.025	0	0.003
M1863	0.34	0.45	-0.79	0.178	0.025	0	0.1
M1876	0.476	-0.068	-0.409	0.162	0.005	0	0.007
M1905	-0.53	0.365	0.165	0.124	0.024	0	0.023
M1926	0.406	-0.217	-0.189	0.169	0.049	0	0.003
M1931	-0.689	0.357	0.332	0.223	0.025	0	0.01
M1937	0.471	-0.211	-0.26	0.153	0.038	0	0.039
M1941	-0.347	0.451	-0.104	0.119	0.049	0.002	0.267
M1964	0.303	-0.022	-0.281	0.147	0.049	0	0.001
M1967	0.342	-0.15	-0.192	0.141	0.003	0	0
M1984	0.262	-0.056	-0.206	0.095	0.025	0	0.065
M2004	-0.62	0.163	0.457	0.142	0.014	0	0.371
M2010	0.548	-0.438	-0.11	0.167	0.001	0	0
M2014	0.437	-0.172	-0.265	0.148	0.003	0	0
M2021	0.677	-0.325	-0.352	0.153	0	0	0.001
M2025	0.326	-0.086	-0.24	0.156	0.025	0	0.006
M2029	0.374	-0.386	0.012	0.142	0.025	0	0.007
M2049	0.505	-0.178	-0.327	0.196	0.025	0	0.293
M2068	0.31	0.256	-0.566	0.136	0.024	0	0.129
M2069	-0.759	0.473	0.287	0.194	0.02	0	0.001
M2099	0.346	-0.157	-0.189	0.156	0.025	0	0.046
M2121	0.269	-0.1	-0.168	0.129	0.049	0	0.002
M2125	0.418	-0.169	-0.249	0.149	0.009	0	0
M2159	0.755	-0.418	-0.337	0.176	0.013	0	0.01
M2170	0.262	0.098	-0.359	0.15	0.038	0	0.14
M2174	0.492	-0.18	-0.312	0.152	0	0	0
M2182	-0.025	0.384	-0.359	0.159	0.049	0	0.816
M2186	0.492	-0.238	-0.255	0.164	0	0	0
M2219	0.37	-0.233	-0.138	0.133	0.025	0	0
M2225	0.357	-0.08	-0.277	0.147	0.025	0	0.059
M2232	-0.593	0.42	0.173	0.12	0.025	0.043	0.059
M2241	0.523	-0.251	-0.273	0.151	0.007	0	0
M2243	0.452	-0.417	-0.034	0.165	0.004	0	0.023
M2267	0.304	-0.108	-0.195	0.171	0.003	0	0
1False discovery rate P value for treatment (TRT), TIME, and TRT ´ TIME

## Sheet: TableS2
Table S2. Annotated hits in liver obtained by manual curation and the R package MetaboAnnotation, after searching against the HMDB library using the average molecular weight (AMW) with a tolerance of ±0.005 Da of 140 molecular features differentially highlighted (FDR ≤ 0.05). Liver tissue was harvested from multiparous Holstein cows fed rumen-protected methionine or rumen-protected choline during…
Molecular feature					Match on HMDB
	Molecular weight	Mass-to-charge ratio	Retention time		HMDB ID	Name	AVM
M103	260.136	261.144	11.9485		HMDB0000124	Fructose 6-phosphate	260.136
					HMDB0000213	myo-Inositol 1-phosphate	260.135
					HMDB0000645	Galactose 1-phosphate	260.136
					HMDB0000994	Dolichyl phosphate D-mannose	260.136
					HMDB0001076	Fructose 1-phosphate	260.136
					HMDB0001078	Mannose 6-phosphate	260.136
					HMDB0001313	D-myo-Inositol 4-phosphate	260.136
					HMDB0001401	Glucose 6-phosphate	260.136
					HMDB0001586	Glucose 1-phosphate	260.136
					HMDB0002985	myo-Inositol 6-phosphate	260.136
					HMDB0003498	beta-D-Glucose 6-phosphate	260.136
					HMDB0003971	Beta-D-Fructose 6-phosphate	260.136
					HMDB0006328	D-Tagatose 1-phosphate	260.136
					HMDB0006330	D-Mannose 1-phosphate	260.136
					HMDB0006797	Sorbose 1-phosphate	260.136
					HMDB0006800	Beta-D-Fructose 2-phosphate	260.136
					HMDB0006814	D-myo-Inositol 3-phosphate	260.136
					HMDB0006873	D-Tagatose 6-phosphate	260.136
					HMDB0060467	D-fructose 1-phosphate	260.136
					HMDB0242558	(2R,3R,4S,5R)-2,3,4,5-Tetrahydroxy-6-oxohexyl dihydrogen phosphate	260.135
					HMDB0243608	(3S,4R)-Ketose 1-phosphate	260.136
					HMDB0243977	beta-D-Fructopyranose 1-phosphate	260.135
					HMDB0246205	[(2R,3R,4S,5S)-3,4,5,6-Tetrahydroxyoxan-2-yl]methyl dihydrogen phosphate	260.136
					HMDB0249121	beta-D-Glucose 1-phosphate	260.136
					HMDB0252488	Fructose 3-phosphate	260.135
					HMDB0257695	Fructose-6-Phosphate (closed form)	260.135
					HMDB0304312	D-mannose 6-phosphate	260.136
M1053	258.182	259.19	19.2604		HMDB0247896	Glucaron	258.182
M1172	191.152	192.159	4.14224		HMDB0247066	6-Formylpterin	191.147
M1348	314.125	315.133	15.6131		HMDB0253519	Iodoantipyrine	314.126
M1444	429.131	430.138	10.8896		HMDB0014384	Oxiconazole	429.127
M1474	132.098	133.105	4.34117		HMDB0060402	5,6-Dihydro-5-fluorouracil	132.093
M1636	799.12	800.128	13.915		HMDB0265648	PA(22:0/20:3(6,8,11)-OH(5))	799.124
					HMDB0265649	PA(20:3(6,8,11)-OH(5)/22:0)	799.124
					HMDB0266327	PA(24:0/18:2(10E,12Z)+=O(9))	799.124
					HMDB0266328	PA(18:2(10E,12Z)+=O(9)/24:0)	799.124
					HMDB0266329	PA(24:0/18:2(9Z,11E)+=O(13))	799.124
					HMDB0266330	PA(18:2(9Z,11E)+=O(13)/24:0)	799.124
					HMDB0266365	PA(24:0/18:3(10,12,15)-OH(9))	799.124
					HMDB0266366	PA(18:3(10,12,15)-OH(9)/24:0)	799.124
					HMDB0266367	PA(24:0/18:3(9,11,15)-OH(13))	799.124
					HMDB0266368	PA(18:3(9,11,15)-OH(13)/24:0)	799.124
					HMDB0266437	PA(24:1(15Z)/18:1(12Z)-O(9S,10R))	799.124
					HMDB0266438	PA(18:1(12Z)-O(9S,10R)/24:1(15Z))	799.124
					HMDB0266439	PA(24:1(15Z)/18:1(9Z)-O(12,13))	799.124
					HMDB0266440	PA(18:1(9Z)-O(12,13)/24:1(15Z))	799.124
					HMDB0268447	PA(i-22:0/20:3(6,8,11)-OH(5))	799.124
					HMDB0268448	PA(20:3(6,8,11)-OH(5)/i-22:0)	799.124
					HMDB0268503	PA(i-24:0/18:2(10E,12Z)+=O(9))	799.124
					HMDB0268504	PA(18:2(10E,12Z)+=O(9)/i-24:0)	799.124
					HMDB0268505	PA(i-24:0/18:2(9Z,11E)+=O(13))	799.124
					HMDB0268506	PA(18:2(9Z,11E)+=O(13)/i-24:0)	799.124
					HMDB0268541	PA(i-24:0/18:3(10,12,15)-OH(9))	799.124
					HMDB0268542	PA(18:3(10,12,15)-OH(9)/i-24:0)	799.124
					HMDB0268543	PA(i-24:0/18:3(9,11,15)-OH(13))	799.124
					HMDB0268544	PA(18:3(9,11,15)-OH(13)/i-24:0)	799.124
M1670	214.041	215.048	10.9938		HMDB0253102	Heptafluorobutyric acid	214.039
M1697	232.034	233.041	4.10898		HMDB0029215	Thorium	232.038
M1716	706.94	707.947	14.2671		HMDB0114830	PA(15:0/22:6(4Z,7Z,10Z,13Z,16Z,19Z))	706.942
					HMDB0115403	PA(22:6(4Z,7Z,10Z,13Z,16Z,19Z)/15:0)	706.942
					HMDB0263320	PA(16:0/18:1(12Z)-2OH(9,10))	706.939
					HMDB0263321	PA(18:1(12Z)-2OH(9,10)/16:0)	706.939
					HMDB0267781	PA(i-16:0/18:1(12Z)-2OH(9,10))	706.939
					HMDB0267782	PA(18:1(12Z)-2OH(9,10)/i-16:0)	706.939
M1855	846.186	847.194	13.9548		HMDB0009571	PE(22:2(13Z,16Z)/22:5(4Z,7Z,10Z,13Z,16Z))	846.184
					HMDB0114236	PE-NMe2(20:1(11Z)/22:6(4Z,7Z,10Z,13Z,16Z,19Z))	846.184
					HMDB0114263	PE-NMe2(20:2(11Z,14Z)/22:5(4Z,7Z,10Z,13Z,16Z))	846.184
					HMDB0114264	PE-NMe2(20:2(11Z,14Z)/22:5(7Z,10Z,13Z,16Z,19Z))	846.184
					HMDB0114291	PE-NMe2(20:3(5Z,8Z,11Z)/22:4(7Z,10Z,13Z,16Z))	846.184
					HMDB0114319	PE-NMe2(20:3(8Z,11Z,14Z)/22:4(7Z,10Z,13Z,16Z))	846.184
					HMDB0114403	PE-NMe2(20:5(5Z,8Z,11Z,14Z,17Z)/22:2(13Z,16Z))	846.184
					HMDB0114485	PE-NMe2(22:2(13Z,16Z)/20:5(5Z,8Z,11Z,14Z,17Z))	846.184
					HMDB0114510	PE-NMe2(22:4(7Z,10Z,13Z,16Z)/20:3(5Z,8Z,11Z))	846.184
					HMDB0114511	PE-NMe2(22:4(7Z,10Z,13Z,16Z)/20:3(8Z,11Z,14Z))	846.184
					HMDB0114536	PE-NMe2(22:5(4Z,7Z,10Z,13Z,16Z)/20:2(11Z,14Z))	846.184
					HMDB0114563	PE-NMe2(22:5(7Z,10Z,13Z,16Z,19Z)/20:2(11Z,14Z))	846.184
					HMDB0114589	PE-NMe2(22:6(4Z,7Z,10Z,13Z,16Z,19Z)/20:1(11Z))	846.184
M2029	959.145	960.153	13.9357		HMDB0275710	PGP(i-20:0/PGF1alpha)	959.142
					HMDB0275711	PGP(PGF1alpha/i-20:0)	959.142
M2182	725.057	726.064	14.9977		HMDB0296079	DG(19:0/6 keto-PGF1alpha/0:0)	725.061
					HMDB0296080	DG(6 keto-PGF1alpha/19:0/0:0)	725.061
					HMDB0296081	DG(19:0/0:0/6 keto-PGF1alpha)	725.061
					HMDB0296082	DG(6 keto-PGF1alpha/0:0/19:0)	725.061
					HMDB0296099	DG(19:0/TXB2/0:0)	725.061
					HMDB0296100	DG(TXB2/19:0/0:0)	725.061
					HMDB0296101	DG(19:0/0:0/TXB2)	725.061
					HMDB0296102	DG(TXB2/0:0/19:0)	725.061
					HMDB0299819	DG(i-19:0/6 keto-PGF1alpha/0:0)	725.061
					HMDB0299820	DG(6 keto-PGF1alpha/i-19:0/0:0)	725.061
					HMDB0299821	DG(i-19:0/0:0/6 keto-PGF1alpha)	725.061
					HMDB0299822	DG(6 keto-PGF1alpha/0:0/i-19:0)	725.061
					HMDB0299839	DG(i-19:0/TXB2/0:0)	725.061
					HMDB0299840	DG(TXB2/i-19:0/0:0)	725.061
					HMDB0299841	DG(i-19:0/0:0/TXB2)	725.061
					HMDB0299842	DG(TXB2/0:0/i-19:0)	725.061
M243	265.834	266.841	3.4387		HMDB0251062	Desmethylsibutramine	265.83
M265	278.093	279.1	11.013		HMDB0246925	N-(3,5-Dichlorophenyl)-2-hydroxysuccinamic acid	278.09
M44	117.115	118.122	10.418		HMDB0245469	2,4-Thiazolidinedione	117.12
M671	219.093	220.1	5.70427		HMDB0060272	4-Nitrophenyl phosphate	219.089
					HMDB0062187	1-hydroperoxy-8-carboxyoctyl-3,4-epoxynon-(2E)-enyl-ether	219.09
M76	195.147	196.154	10.6051		HMDB0243897	1-Hydroxy-2,5-dioxopyrrolidine-3-sulfonic acid	195.15
					HMDB0304103	3,4-dihydroxyphenylpyruvate	195.151
M860	287.209	288.216	13.7629		HMDB0014445	Tenofovir	287.212
					HMDB0303952	(1S,2R)-1-C-(indol-3-yl)glycerol 3-phosphate	287.206
M865	371.109	372.116	8.0097		HMDB0252247	Fiacitabine	371.107

## Sheet: TableS3
Table S3. Annotated hits obtained by manual curation and the R package MetaboAnnotation, after searching against the HMDB library using the average molecular weight (AMW) with a tolerance of ±0.005 Da of 1,586 metabolites differentially highlighted (FDR ≤ 0.05) in liver from multiparous Holstein cows fed rumen-protected methionine and rumen-protected choline during the close-up (from −10 d to par…
Molecular feature				Match on HMDB
	Mass weight	Mass-to-charge ratio	Retention time	HMDB ID	Name	AVM
M1	131.069	132.076	3.8842	HMDB0252376	2-Fluoro-1-nitroimidazole	131.066
M1013	510.365	511.372	16.3903	HMDB0304864	Ripretinib	510.367
M1022	209.069	210.076	10.7647	HMDB0242452	(1S,3R)-3-(2,2-Dichlorovinyl)-2,2-dimethylcyclopropanecarboxylic acid	209.07
				HMDB0304462	phosphinomethylisomalate	209.071
				HMDB0304463	phosphinomethylmalate	209.071
M103	260.136	261.144	11.9485	HMDB0000124	Fructose 6-phosphate	260.136
				HMDB0000213	myo-Inositol 1-phosphate	260.135
				HMDB0000645	Galactose 1-phosphate	260.136
				HMDB0000994	Dolichyl phosphate D-mannose	260.136
				HMDB0001076	Fructose 1-phosphate	260.136
				HMDB0001078	Mannose 6-phosphate	260.136
				HMDB0001313	D-myo-Inositol 4-phosphate	260.136
				HMDB0001401	Glucose 6-phosphate	260.136
				HMDB0001586	Glucose 1-phosphate	260.136
				HMDB0002985	myo-Inositol 6-phosphate	260.136
				HMDB0003498	beta-D-Glucose 6-phosphate	260.136
				HMDB0003971	Beta-D-Fructose 6-phosphate	260.136
				HMDB0006328	D-Tagatose 1-phosphate	260.136
				HMDB0006330	D-Mannose 1-phosphate	260.136
				HMDB0006797	Sorbose 1-phosphate	260.136
				HMDB0006800	Beta-D-Fructose 2-phosphate	260.136
				HMDB0006814	D-myo-Inositol 3-phosphate	260.136
				HMDB0006873	D-Tagatose 6-phosphate	260.136
				HMDB0060467	D-fructose 1-phosphate	260.136
				HMDB0242558	(2R,3R,4S,5R)-2,3,4,5-Tetrahydroxy-6-oxohexyl dihydrogen phosphate	260.135
				HMDB0243608	(3S,4R)-Ketose 1-phosphate	260.136
				HMDB0243977	beta-D-Fructopyranose 1-phosphate	260.135
				HMDB0246205	[(2R,3R,4S,5S)-3,4,5,6-Tetrahydroxyoxan-2-yl]methyl dihydrogen phosphate	260.136
				HMDB0249121	beta-D-Glucose 1-phosphate	260.136
				HMDB0252488	Fructose 3-phosphate	260.135
				HMDB0257695	Fructose-6-Phosphate (closed form)	260.135
				HMDB0304312	D-mannose 6-phosphate	260.136
M1033	510.365	511.372	16.3352	HMDB0304864	Ripretinib	510.367
M1049	162.125	185.114	14.9719	HMDB0258670	Tabun	162.129
M1053	258.182	259.19	19.2604	HMDB0247896	Glucaron	258.182
M1056	324.035	325.043	5.6748	HMDB0258931	Tetrasul	324.04
M1083	289.152	290.159	11.0783	HMDB0250268	Ciprofibrate	289.15
M1102	157.089	158.096	13.1997	HMDB0255998	Oxonic Acid	157.084
M1106	147.089	148.096	4.34335	HMDB0255221	N-Oxalylglycine	147.086
M1111	425.313	426.32	17.9724	HMDB0001372	Thiamine pyrophosphate	425.314
M1112	459.261	460.268	19.9618	HMDB0252661	Guanosine 5'-O-(2-thiodiphosphate)	459.26
M1138	314.127	315.134	12.6829	HMDB0253519	Iodoantipyrine	314.126
M1143	71.0739	72.0812	3.15819	HMDB0004296	Acrylamide	71.0779
				HMDB0245904	3-Hydroxypropionitrile	71.0779
M1151	197.141	198.148	15.2714	HMDB0006955	3-Hydroxy-2-methylpyridine-4,5-dicarboxylate	197.145
				HMDB0062403	4-hydroxy-3-nitrophenylacetate	197.145
M1165	466.339	467.346	18.2042	HMDB0304055	2-(alpha-hydroxyethyl)thiamine diphosphate	466.34
M1170	172.071	173.078	10.5632	HMDB0000126	Glycerol 3-phosphate	172.074
				HMDB0002520	beta-Glycerophosphoric acid	172.074
				HMDB0252849	Glycerophosphoric acid	172.074
M1172	191.152	192.159	4.14224	HMDB0247066	6-Formylpterin	191.147
M1196	750.998	752.005	14.2828	HMDB0263549	PA(17:0/22:6(5Z,7Z,10Z,13Z,16Z,19Z)-OH(4))	750.995
				HMDB0263550	PA(22:6(5Z,7Z,10Z,13Z,16Z,19Z)-OH(4)/17:0)	750.995
				HMDB0263551	PA(17:0/22:6(4Z,8Z,10Z,13Z,16Z,19Z)-OH(7))	750.995
				HMDB0263552	PA(22:6(4Z,8Z,10Z,13Z,16Z,19Z)-OH(7)/17:0)	750.995
				HMDB0263553	PA(17:0/22:6(4Z,7Z,10Z,12E,16Z,19Z)-OH(14))	750.995
				HMDB0263554	PA(22:6(4Z,7Z,10Z,12E,16Z,19Z)-OH(14)/17:0)	750.995
				HMDB0263555	PA(17:0/22:6(4Z,7Z,10Z,13E,15E,19Z)-OH(17))	750.995
				HMDB0263556	PA(22:6(4Z,7Z,10Z,13E,15E,19Z)-OH(17)/17:0)	750.995
				HMDB0263559	PA(17:0/22:5(4Z,7Z,10Z,13Z,19Z)-O(16,17))	750.995
				HMDB0263560	PA(22:5(4Z,7Z,10Z,13Z,19Z)-O(16,17)/17:0)	750.995
				HMDB0264508	PA(19:2(10Z,13Z)/20:3(5Z,8Z,11Z)-O(14R,15S))	750.995
				HMDB0264509	PA(20:3(5Z,8Z,11Z)-O(14R,15S)/19:2(10Z,13Z))	750.995
				HMDB0264510	PA(19:2(10Z,13Z)/20:3(5Z,8Z,14Z)-O(11S,12R))	750.995
				HMDB0264511	PA(20:3(5Z,8Z,14Z)-O(11S,12R)/19:2(10Z,13Z))	750.995
				HMDB0264512	PA(19:2(10Z,13Z)/20:3(5Z,11Z,14Z)-O(8,9))	750.995
				HMDB0264513	PA(20:3(5Z,11Z,14Z)-O(8,9)/19:2(10Z,13Z))	750.995
				HMDB0264514	PA(19:2(10Z,13Z)/20:3(8Z,11Z,14Z)-O(5,6))	750.995
				HMDB0264515	PA(20:3(8Z,11Z,14Z)-O(5,6)/19:2(10Z,13Z))	750.995
				HMDB0264516	PA(19:2(10Z,13Z)/20:4(5Z,8Z,11Z,14Z)-OH(20))	750.995
				HMDB0264517	PA(20:4(5Z,8Z,11Z,14Z)-OH(20)/19:2(10Z,13Z))	750.995
				HMDB0264518	PA(19:2(10Z,13Z)/20:4(6E,8Z,11Z,14Z)-OH(5S))	750.995
				HMDB0264519	PA(20:4(6E,8Z,11Z,14Z)-OH(5S)/19:2(10Z,13Z))	750.995
				HMDB0264520	PA(19:2(10Z,13Z)/20:4(5Z,8Z,11Z,14Z)-OH(19S))	750.995
				HMDB0264521	PA(20:4(5Z,8Z,11Z,14Z)-OH(19S)/19:2(10Z,13Z))	750.995
				HMDB0264522	PA(19:2(10Z,13Z)/20:4(5Z,8Z,11Z,14Z)-OH(18R))	750.995
				HMDB0264523	PA(20:4(5Z,8Z,11Z,14Z)-OH(18R)/19:2(10Z,13Z))	750.995
				HMDB0264524	PA(19:2(10Z,13Z)/20:4(5Z,8Z,11Z,14Z)-OH(17))	750.995
				HMDB0264525	PA(20:4(5Z,8Z,11Z,14Z)-OH(17)/19:2(10Z,13Z))	750.995
				HMDB0264526	PA(19:2(10Z,13Z)/20:4(5Z,8Z,11Z,14Z)-OH(16R))	750.995
				HMDB0264527	PA(20:4(5Z,8Z,11Z,14Z)-OH(16R)/19:2(10Z,13Z))	750.995
				HMDB0264528	PA(19:2(10Z,13Z)/20:4(5Z,8Z,11Z,13E)-OH(15S))	750.995
				HMDB0264529	PA(20:4(5Z,8Z,11Z,13E)-OH(15S)/19:2(10Z,13Z))	750.995
				HMDB0264530	PA(19:2(10Z,13Z)/20:4(5Z,8Z,10E,14Z)-OH(12S))	750.995
				HMDB0264531	PA(20:4(5Z,8Z,10E,14Z)-OH(12S)/19:2(10Z,13Z))	750.995
				HMDB0264532	PA(19:2(10Z,13Z)/20:4(5E,8Z,12Z,14Z)-OH(11R))	750.995
				HMDB0264533	PA(20:4(5E,8Z,12Z,14Z)-OH(11R)/19:2(10Z,13Z))	750.995
				HMDB0264534	PA(19:2(10Z,13Z)/20:4(5Z,7E,11Z,14Z)-OH(9))	750.995
				HMDB0264535	PA(20:4(5Z,7E,11Z,14Z)-OH(9)/19:2(10Z,13Z))	750.995
				HMDB0267079	PA(a-17:0/22:6(5Z,7Z,10Z,13Z,16Z,19Z)-OH(4))	750.995
				HMDB0267080	PA(22:6(5Z,7Z,10Z,13Z,16Z,19Z)-OH(4)/a-17:0)	750.995
				HMDB0267081	PA(a-17:0/22:6(4Z,8Z,10Z,13Z,16Z,19Z)-OH(7))	750.995
				HMDB0267082	PA(22:6(4Z,8Z,10Z,13Z,16Z,19Z)-OH(7)/a-17:0)	750.995
				HMDB0267083	PA(a-17:0/22:6(4Z,7Z,10Z,12E,16Z,19Z)-OH(14))	750.995
				HMDB0267084	PA(22:6(4Z,7Z,10Z,12E,16Z,19Z)-OH(14)/a-17:0)	750.995
				HMDB0267085	PA(a-17:0/22:6(4Z,7Z,10Z,13E,15E,19Z)-OH(17))	750.995
				HMDB0267086	PA(22:6(4Z,7Z,10Z,13E,15E,19Z)-OH(17)/a-17:0)	750.995
				HMDB0267089	PA(a-17:0/22:5(4Z,7Z,10Z,13Z,19Z)-O(16,17))	750.995
				HMDB0267090	PA(22:5(4Z,7Z,10Z,13Z,19Z)-O(16,17)/a-17:0)	750.995
				HMDB0267907	PA(i-17:0/22:6(5Z,7Z,10Z,13Z,16Z,19Z)-OH(4))	750.995
				HMDB0267908	PA(22:6(5Z,7Z,10Z,13Z,16Z,19Z)-OH(4)/i-17:0)	750.995
				HMDB0267909	PA(22:6(4Z,8Z,10Z,13Z,16Z,19Z)-OH(7)/i-17:0)	750.995
				HMDB0267910	PA(i-17:0/22:6(4Z,7Z,10Z,12E,16Z,19Z)-OH(14))	750.995
				HMDB0267911	PA(22:6(4Z,7Z,10Z,12E,16Z,19Z)-OH(14)/i-17:0)	750.995
				HMDB0267912	PA(i-17:0/22:6(4Z,7Z,10Z,13E,15E,19Z)-OH(17))	750.995
				HMDB0267913	PA(22:6(4Z,7Z,10Z,13E,15E,19Z)-OH(17)/i-17:0)	750.995
				HMDB0267916	PA(i-17:0/22:5(4Z,7Z,10Z,13Z,19Z)-O(16,17))	750.995
				HMDB0267917	PA(22:5(4Z,7Z,10Z,13Z,19Z)-O(16,17)/i-17:0)	750.995
				HMDB0290312	SM(d16:2(4E,8Z)/PGJ2)	750.999
M1212	191.025	192.032	4.56994	HMDB0060445	Bromobenzene-2,3-dihydrodiol	191.023
				HMDB0060447	Bromobenzene-3,4-dihydrodiol	191.023
M1254	287.209	288.216	15.3028	HMDB0014445	Tenofovir	287.212
				HMDB0303952	(1S,2R)-1-C-(indol-3-yl)glycerol 3-phosphate	287.206
M1288	117.115	118.122	10.2842	HMDB0245469	2,4-Thiazolidinedione	117.12
M1290	147.089	148.096	10.4688	HMDB0255221	N-Oxalylglycine	147.086
				HMDB0255663	Nitrosomethylnitroguanidine	147.094
M1291	172.013	173.021	3.8226	HMDB0245512	2,6-Dichlorobenzonitrile	172.011
M1292	191.025	192.032	11.9613	HMDB0060445	Bromobenzene-2,3-dihydrodiol	191.023
				HMDB0060447	Bromobenzene-3,4-dihydrodiol	191.023
M1303	150.089	173.078	10.6544	HMDB0000956	Tartaric acid	150.087
				HMDB0029878	D-Tartaric acid	150.087
				HMDB0062642	3-carboxy-2,3-dihydroxypropanoate	150.087
M1304	227.188	250.177	18.3917	HMDB0341278	5-hydroxyindole sulfate	227.19
M1305	313.101	314.108	10.262	HMDB0247325	2-Amino-5-iodo-6-phenyl-4-pyrimidinone	313.098
M1307	145.11	146.117	11.6559	HMDB0001552	2-Keto-glutaramic acid	145.113
				HMDB0031004	Diatretin 2	145.115
M1317	338.047	339.054	10.4901	HMDB0256323	Perflexane	338.044
M1348	314.125	315.133	15.6131	HMDB0253519	Iodoantipyrine	314.126
M1356	219.093	220.1	4.29179	HMDB0060272	4-Nitrophenyl phosphate	219.089
				HMDB0062187	1-hydroperoxy-8-carboxyoctyl-3,4-epoxynon-(2E)-enyl-ether	219.09
M1392	250.619	251.626	16.5297	HMDB0031793	Heptenophos	250.616
M1396	497.28	498.287	15.8908	HMDB0041917	Lorazepam glucuronide	497.282
M1397	866.26	867.267	13.5501	HMDB0113393	PE-NMe(20:3(5Z,8Z,11Z)/24:1(15Z))	866.259
				HMDB0113421	PE-NMe(20:3(8Z,11Z,14Z)/24:1(15Z))	866.259
				HMDB0113448	PE-NMe(20:4(5Z,8Z,11Z,14Z)/24:0)	866.259
				HMDB0113477	PE-NMe(20:4(8Z,11Z,14Z,17Z)/24:0)	866.259
				HMDB0113531	PE-NMe(22:0/22:4(7Z,10Z,13Z,16Z))	866.259
				HMDB0113585	PE-NMe(22:2(13Z,16Z)/22:2(13Z,16Z))	866.259
				HMDB0113612	PE-NMe(22:4(7Z,10Z,13Z,16Z)/22:0)	866.259
				HMDB0113718	PE-NMe(24:0/20:4(5Z,8Z,11Z,14Z))	866.259
				HMDB0113719	PE-NMe(24:0/20:4(8Z,11Z,14Z,17Z))	866.259
				HMDB0113743	PE-NMe(24:1(15Z)/20:3(5Z,8Z,11Z))	866.259
				HMDB0113744	PE-NMe(24:1(15Z)/20:3(8Z,11Z,14Z))	866.259
M1406	129.079	130.086	4.41317	HMDB0041861	Cyanuric acid	129.074
M1412	191.025	192.032	4.34854	HMDB0060445	Bromobenzene-2,3-dihydrodiol	191.023
				HMDB0060447	Bromobenzene-3,4-dihydrodiol	191.023
M1419	359.205	360.212	12.5108	HMDB0061052	4-hydroxytriazolam	359.209
				HMDB0061053	1'-hydroxytriazolam	359.209
M1424	184.099	185.107	13.0947	HMDB0249899	Chelidonic acid	184.103
M1431	402.312	403.319	17.3885	HMDB0034589	Shoyuflavone B	402.308
M144	71.074	72.0813	4.32996	HMDB0004296	Acrylamide	71.0779
				HMDB0245904	3-Hydroxypropionitrile	71.0779
M1474	132.098	133.105	4.34117	HMDB0060402	5,6-Dihydro-5-fluorouracil	132.093
M1475	191.025	192.032	4.1898	HMDB0060445	Bromobenzene-2,3-dihydrodiol	191.023
				HMDB0060447	Bromobenzene-3,4-dihydrodiol	191.023
M1486	111.03	112.037	3.5254	HMDB0015106	Selenium Sulfide	111.03
M1495	169.089	170.096	13.1561	HMDB0244021	1,1-Dichloroheptane	169.09
M1516	463.292	464.299	15.8142	HMDB0000536	Adenylsuccinic acid	463.293
				HMDB0248010	Adenylosuccinic acid	463.296
M1560	289.151	290.159	14.4985	HMDB0250268	Ciprofibrate	289.15
M1562	338.047	339.054	10.5721	HMDB0256323	Perflexane	338.044
M1564	663.107	664.114	4.08546	HMDB0036287	Campesteryl linoleate	663.11
M158	129.079	130.086	4.19402	HMDB0041861	Cyanuric acid	129.074
M1590	157.089	158.096	13.1475	HMDB0255998	Oxonic Acid	157.084
M1593	328.15	329.157	3.90249	HMDB0015684	Diloxanide	328.147
M1601	263.082	264.09	10.4296	HMDB0252892	Glyphosine	263.079
M1609	157.089	158.096	13.1938	HMDB0255998	Oxonic Acid	157.084
M1610	714.753	715.76	14.5229	HMDB0302071	Lappaol F	714.754
M1619	497.279	498.287	15.8366	HMDB0041917	Lorazepam glucuronide	497.282
M1622	172.073	173.081	10.6857	HMDB0000126	Glycerol 3-phosphate	172.074
			10.6857	HMDB0002520	beta-Glycerophosphoric acid	172.074
			10.6857	HMDB0252849	Glycerophosphoric acid	172.074
M1623	191.024	192.032	5.19377	HMDB0060445	Bromobenzene-2,3-dihydrodiol	191.023
M1623	191.024	192.032	5.19377	HMDB0060447	Bromobenzene-3,4-dihydrodiol	191.023
M163	133.089	134.096	12.2157	HMDB0304474	S-(-)-ureidoglycolate	133.084
M1633	171.125	194.115	14.0774	HMDB0304122	3-dehydroshikimate	171.129
M1636	799.12	800.128	13.915	HMDB0265648	PA(22:0/20:3(6,8,11)-OH(5))	799.124
				HMDB0265649	PA(20:3(6,8,11)-OH(5)/22:0)	799.124
				HMDB0266327	PA(24:0/18:2(10E,12Z)+=O(9))	799.124
				HMDB0266328	PA(18:2(10E,12Z)+=O(9)/24:0)	799.124
				HMDB0266329	PA(24:0/18:2(9Z,11E)+=O(13))	799.124
				HMDB0266330	PA(18:2(9Z,11E)+=O(13)/24:0)	799.124
				HMDB0266365	PA(24:0/18:3(10,12,15)-OH(9))	799.124
				HMDB0266366	PA(18:3(10,12,15)-OH(9)/24:0)	799.124
				HMDB0266367	PA(24:0/18:3(9,11,15)-OH(13))	799.124
				HMDB0266368	PA(18:3(9,11,15)-OH(13)/24:0)	799.124
				HMDB0266437	PA(24:1(15Z)/18:1(12Z)-O(9S,10R))	799.124
				HMDB0266438	PA(18:1(12Z)-O(9S,10R)/24:1(15Z))	799.124
				HMDB0266439	PA(24:1(15Z)/18:1(9Z)-O(12,13))	799.124
				HMDB0266440	PA(18:1(9Z)-O(12,13)/24:1(15Z))	799.124
				HMDB0268447	PA(i-22:0/20:3(6,8,11)-OH(5))	799.124
				HMDB0268448	PA(20:3(6,8,11)-OH(5)/i-22:0)	799.124
				HMDB0268503	PA(i-24:0/18:2(10E,12Z)+=O(9))	799.124
				HMDB0268504	PA(18:2(10E,12Z)+=O(9)/i-24:0)	799.124
				HMDB0268505	PA(i-24:0/18:2(9Z,11E)+=O(13))	799.124
				HMDB0268506	PA(18:2(9Z,11E)+=O(13)/i-24:0)	799.124
				HMDB0268541	PA(i-24:0/18:3(10,12,15)-OH(9))	799.124
				HMDB0268542	PA(18:3(10,12,15)-OH(9)/i-24:0)	799.124
				HMDB0268543	PA(i-24:0/18:3(9,11,15)-OH(13))	799.124
				HMDB0268544	PA(18:3(9,11,15)-OH(13)/i-24:0)	799.124
M1641	274.261	275.268	17.2572	HMDB0246359	4-Aminophenylphosphorylcholine	274.257
M165	135.068	136.075	10.3196	HMDB0030878	Methyl 2-propenyl selenide	135.07
M1665	387.188	388.195	14.488	HMDB0034852	Sulfentrazone	387.19
M167	135.068	136.075	10.3965	HMDB0030878	Methyl 2-propenyl selenide	135.07
M1670	214.041	215.048	10.9938	HMDB0253102	Heptafluorobutyric acid	214.039
M1680	715.99	716.997	14.3948	HMDB0008959	PE(16:1(9Z)/18:1(11Z))	715.994
				HMDB0008960	PE(16:1(9Z)/18:1(9Z))	715.994
				HMDB0009023	PE(18:1(11Z)/16:1(9Z))	715.994
				HMDB0009056	PE(18:1(9Z)/16:1(9Z))	715.994
				HMDB0113020	PE-NMe(15:0/18:2(9Z,12Z))	715.994
				HMDB0113166	PE-NMe(18:2(9Z,12Z)/15:0)	715.994
				HMDB0113847	PE-NMe2(14:1(9Z)/18:1(9Z))	715.994
				HMDB0113848	PE-NMe2(14:1(9Z)/18:1(11Z))	715.994
				HMDB0113849	PE-NMe2(16:1(9Z)/16:1(9Z))	715.994
				HMDB0113879	PE-NMe2(14:0/18:2(9Z,12Z))	715.994
				HMDB0114012	PE-NMe2(18:1(11Z)/14:1(9Z))	715.994
				HMDB0114039	PE-NMe2(18:1(9Z)/14:1(9Z))	715.994
				HMDB0114065	PE-NMe2(18:2(9Z,12Z)/14:0)	715.994
				HMDB0285226	PE(P-16:0/18:1(12Z)-O(9S,10R))	715.994
				HMDB0285227	PE(18:1(12Z)-O(9S,10R)/P-16:0)	715.994
				HMDB0285228	PE(P-16:0/18:1(9Z)-O(12,13))	715.994
				HMDB0285229	PE(18:1(9Z)-O(12,13)/P-16:0)	715.994
M1681	858.282	859.289	14.2715	HMDB0114010	PE-NMe2(18:0/24:1(15Z))	858.28
				HMDB0114036	PE-NMe2(18:1(11Z)/24:0)	858.28
				HMDB0114063	PE-NMe2(18:1(9Z)/24:0)	858.28
				HMDB0114202	PE-NMe2(20:0/22:1(13Z))	858.28
				HMDB0114230	PE-NMe2(20:1(11Z)/22:0)	858.28
				HMDB0114423	PE-NMe2(22:0/20:1(11Z))	858.28
				HMDB0114449	PE-NMe2(22:1(13Z)/20:0)	858.28
				HMDB0114610	PE-NMe2(24:0/18:1(11Z))	858.28
				HMDB0114611	PE-NMe2(24:0/18:1(9Z))	858.28
				HMDB0114636	PE-NMe2(24:1(15Z)/18:0)	858.28
M1689	858.067	859.074	14.2643	HMDB0284408	PE(22:6(4Z,7Z,10Z,13Z,16Z,19Z)/20:5(7Z,9Z,11E,13E,17Z)-3OH(5,6,15))	858.063
				HMDB0284409	PE(20:5(7Z,9Z,11E,13E,17Z)-3OH(5,6,15)/22:6(4Z,7Z,10Z,13Z,16Z,19Z))	858.063
M169	145.11	146.117	11.6108	HMDB0001552	2-Keto-glutaramic acid	145.113
M1697	232.034	233.041	4.10898	HMDB0029215	Thorium	232.038
M1701	73.0896	74.0969	4.04766	HMDB0001106	3-Aminopropionaldehyde	73.0938
				HMDB0001888	N,N-Dimethylformamide	73.0938
				HMDB0002134	Aminoacetone	73.0938
				HMDB0255184	N-Methylacetamide	73.0938
M1716	706.94	707.947	14.2671	HMDB0114830	PA(15:0/22:6(4Z,7Z,10Z,13Z,16Z,19Z))	706.942
				HMDB0115403	PA(22:6(4Z,7Z,10Z,13Z,16Z,19Z)/15:0)	706.942
				HMDB0263320	PA(16:0/18:1(12Z)-2OH(9,10))	706.939
				HMDB0263321	PA(18:1(12Z)-2OH(9,10)/16:0)	706.939
				HMDB0267781	PA(i-16:0/18:1(12Z)-2OH(9,10))	706.939
				HMDB0267782	PA(18:1(12Z)-2OH(9,10)/i-16:0)	706.939
M1731	307.083	308.09	10.3969	HMDB0000021	Iodotyrosine	307.085
M1740	259.153	260.16	10.4162	HMDB0001109	Glucosamine-1P	259.151
				HMDB0001254	Glucosamine 6-phosphate	259.151
				HMDB0060436	Aminofructose 6-phosphate	259.151
				HMDB0250754	D-Glucosamine-6-phosphate	259.151
				HMDB0252850	Glycerophosphoserine	259.151
M1764	757.218	758.226	13.9551	HMDB0007702	DG(22:4(7Z,10Z,13Z,16Z)/24:0/0:0)	757.22
				HMDB0007814	DG(24:0/22:4(7Z,10Z,13Z,16Z)/0:0)	757.22
M1793	131.069	132.076	4.20642	HMDB0252376	2-Fluoro-1-nitroimidazole	131.066
M1803	653.689	654.696	14.5455	HMDB0250920	Dechlorane plus	653.69
M1812	338.047	339.055	10.5928	HMDB0256323	Perflexane	338.044
M1819	221.035	222.042	4.37105	HMDB0041797	2,4-Dichlorophenoxyacetic acid	221.037
				HMDB0251180	Dicamba	221.037
M1835	392.158	393.165	10.7661	HMDB0246817	5-Iodotubercidin	392.153
M1840	301.188	302.196	12.9743	HMDB0001062	N-Acetyl-D-Glucosamine 6-Phosphate	301.188
				HMDB0001121	N-Acetyl-D-mannosamine 6-phosphate	301.188
				HMDB0001367	N-Acetyl-glucosamine 1-phosphate	301.188
				HMDB0002817	N-Acetylglucosamine 6-phosphate	301.188
				HMDB0006480	N-Acetyl-D-galactosamine 1-phosphate	301.188
				HMDB0059626	N-acetyl-alpha-D-galactosamine 1-phosphate	301.188
				HMDB0062500	N-Acetylmannosamine-6P	301.188
				HMDB0252741	(5-Acetamido-3,4,6-trihydroxyoxan-2-yl)methyl dihydrogen phosphate	301.188
M1843	684.404	685.411	14.4266	HMDB0030173	Surugatoxin	684.404
M1855	846.186	847.194	13.9548	HMDB0009571	PE(22:2(13Z,16Z)/22:5(4Z,7Z,10Z,13Z,16Z))	846.184
				HMDB0114236	PE-NMe2(20:1(11Z)/22:6(4Z,7Z,10Z,13Z,16Z,19Z))	846.184
				HMDB0114263	PE-NMe2(20:2(11Z,14Z)/22:5(4Z,7Z,10Z,13Z,16Z))	846.184
				HMDB0114264	PE-NMe2(20:2(11Z,14Z)/22:5(7Z,10Z,13Z,16Z,19Z))	846.184
				HMDB0114291	PE-NMe2(20:3(5Z,8Z,11Z)/22:4(7Z,10Z,13Z,16Z))	846.184
				HMDB0114319	PE-NMe2(20:3(8Z,11Z,14Z)/22:4(7Z,10Z,13Z,16Z))	846.184
				HMDB0114403	PE-NMe2(20:5(5Z,8Z,11Z,14Z,17Z)/22:2(13Z,16Z))	846.184
				HMDB0114485	PE-NMe2(22:2(13Z,16Z)/20:5(5Z,8Z,11Z,14Z,17Z))	846.184
				HMDB0114510	PE-NMe2(22:4(7Z,10Z,13Z,16Z)/20:3(5Z,8Z,11Z))	846.184
				HMDB0114511	PE-NMe2(22:4(7Z,10Z,13Z,16Z)/20:3(8Z,11Z,14Z))	846.184
				HMDB0114536	PE-NMe2(22:5(4Z,7Z,10Z,13Z,16Z)/20:2(11Z,14Z))	846.184
				HMDB0114563	PE-NMe2(22:5(7Z,10Z,13Z,16Z,19Z)/20:2(11Z,14Z))	846.184
				HMDB0114589	PE-NMe2(22:6(4Z,7Z,10Z,13Z,16Z,19Z)/20:1(11Z))	846.184
M1894	899.073	900.08	13.965	HMDB0031358	Pitheduloside D	899.07
				HMDB0034547	Medicoside C	899.07
				HMDB0035059	Hovenoside I	899.07
M190	160.121	161.128	3.51352	HMDB0000225	Oxoadipic acid	160.125
				HMDB0000398	3-Oxoadipic acid	160.125
				HMDB0039447	2-Methyl-4-oxopentanedioic acid	160.125
M1903	754.795	755.802	14.5345	HMDB0038884	Phomopsin B	754.794
M1906	96.0213	97.0285	3.65502	HMDB0240714	Methylphosphonic acid	96.0224
M1911	497.28	498.288	15.7547	HMDB0041917	Lorazepam glucuronide	497.282
M1930	227.188	250.177	18.4499	HMDB0341278	5-hydroxyindole sulfate	227.19
M1940	653.775	654.783	14.5209	HMDB0244627	2-Oxa-4,7,12-triazatridecan-13-oic acid, 9-hydroxy-5-(1-methylethyl)-3,6-dioxo-8,11-bis(phenylmethyl)-1-(2-pyridinyl)-, 3-pyridinylmethyl ester, (5S,8S,9S,11S)-	653.78
M1944	230.137	231.145	3.82525	HMDB0247257	7-Hydroxy-4-(trifluoromethyl)coumarin	230.142
				HMDB0250068	7-Nitro-2,3-Dioxo-2,3-Dihydroquinoxaline-6-Carbonitrile	230.137
M1954	799.233	800.24	13.9772	HMDB0116410	DG(13D5/13M5/0:0)	799.231
				HMDB0116418	DG(13M5/13D5/0:0)	799.231
				HMDB0298238	DG(a-25:0/22:6(5Z,8E,10Z,13Z,15E,19Z)-2OH(7S, 17S)/0:0)	799.231
				HMDB0298239	DG(22:6(5Z,8E,10Z,13Z,15E,19Z)-2OH(7S, 17S)/a-25:0/0:0)	799.231
				HMDB0298240	DG(a-25:0/0:0/22:6(5Z,8E,10Z,13Z,15E,19Z)-2OH(7S, 17S))	799.231
				HMDB0298241	DG(22:6(5Z,8E,10Z,13Z,15E,19Z)-2OH(7S, 17S)/0:0/a-25:0)	799.231
				HMDB0298270	DG(a-25:0/22:6(4Z,7Z,11E,13Z,15E,19Z)-2OH(10S,17)/0:0)	799.231
				HMDB0298271	DG(22:6(4Z,7Z,11E,13Z,15E,19Z)-2OH(10S,17)/a-25:0/0:0)	799.231
				HMDB0298272	DG(a-25:0/0:0/22:6(4Z,7Z,11E,13Z,15E,19Z)-2OH(10S,17))	799.231
				HMDB0298273	DG(22:6(4Z,7Z,11E,13Z,15E,19Z)-2OH(10S,17)/0:0/a-25:0)	799.231
M1958	298.028	299.035	4.08528	HMDB0303286	Rubber, natural-smoked sheet and latex solids (hevea brasiliensis)	298.028
M196	164.047	165.054	10.5058	HMDB0244040	2,2,2-Trifluoroethyl	164.05
M1960	653.689	654.697	14.4816	HMDB0250920	Dechlorane plus	653.69
M1961	653.776	654.784	14.4014	HMDB0244627	2-Oxa-4,7,12-triazatridecan-13-oic acid, 9-hydroxy-5-(1-methylethyl)-3,6-dioxo-8,11-bis(phenylmethyl)-1-(2-pyridinyl)-, 3-pyridinylmethyl ester, (5S,8S,9S,11S)-	653.78
M1966	754.041	755.048	14.5287	HMDB0112993	PE-NMe(14:0/22:4(7Z,10Z,13Z,16Z))	754.043
				HMDB0113050	PE-NMe(16:0/20:4(5Z,8Z,11Z,14Z))	754.043
				HMDB0113070	PE-NMe(16:1(9Z)/20:3(5Z,8Z,11Z))	754.043
				HMDB0113071	PE-NMe(16:1(9Z)/20:3(8Z,11Z,14Z))	754.043
				HMDB0113092	PE-NMe(18:0/18:4(6Z,9Z,12Z,15Z))	754.043
				HMDB0113117	PE-NMe(18:1(11Z)/18:3(6Z,9Z,12Z))	754.043
				HMDB0113118	PE-NMe(18:1(11Z)/18:3(9Z,12Z,15Z))	754.043
				HMDB0113144	PE-NMe(18:1(9Z)/18:3(6Z,9Z,12Z))	754.043
				HMDB0113145	PE-NMe(18:1(9Z)/18:3(9Z,12Z,15Z))	754.043
				HMDB0113172	PE-NMe(18:2(9Z,12Z)/18:2(9Z,12Z))	754.043
				HMDB0113199	PE-NMe(18:3(6Z,9Z,12Z)/18:1(11Z))	754.043
				HMDB0113200	PE-NMe(18:3(6Z,9Z,12Z)/18:1(9Z))	754.043
				HMDB0113227	PE-NMe(18:3(9Z,12Z,15Z)/18:1(11Z))	754.043
				HMDB0113228	PE-NMe(18:3(9Z,12Z,15Z)/18:1(9Z))	754.043
				HMDB0113255	PE-NMe(18:4(6Z,9Z,12Z,15Z)/18:0)	754.043
				HMDB0113370	PE-NMe(20:3(5Z,8Z,11Z)/16:1(9Z))	754.043
				HMDB0113398	PE-NMe(20:3(8Z,11Z,14Z)/16:1(9Z))	754.043
				HMDB0113425	PE-NMe(20:4(5Z,8Z,11Z,14Z)/16:0)	754.043
				HMDB0113453	PE-NMe(20:4(8Z,11Z,14Z,17Z)/16:0)	754.043
				HMDB0113592	PE-NMe(22:4(7Z,10Z,13Z,16Z)/14:0)	754.043
				HMDB0113928	PE-NMe2(15:0/20:4(5Z,8Z,11Z,14Z))	754.043
				HMDB0113929	PE-NMe2(15:0/20:4(8Z,11Z,14Z,17Z))	754.043
				HMDB0114326	PE-NMe2(20:4(5Z,8Z,11Z,14Z)/15:0)	754.043
				HMDB0114354	PE-NMe2(20:4(8Z,11Z,14Z,17Z)/15:0)	754.043
				HMDB0116725	PE-NMe(16:0/20:4(8Z,11Z,14Z,17Z))	754.043
				HMDB0304649	Cadinene-gamma	754.043
M1972	314.183	315.19	12.5732	HMDB0001308	5'-Phosphoribosyl-N-formylglycinamide	314.187
M1976	836.049	837.056	14.5093	HMDB0281206	PS(16:0/PGF1alpha)	836.054
				HMDB0281207	PS(PGF1alpha/16:0)	836.054
M1981	653.692	654.7	14.4526	HMDB0250920	Dechlorane plus	653.69
M1983	684.403	685.41	14.5486	HMDB0030173	Surugatoxin	684.404
M1994	718.805	719.812	14.5304	HMDB0259842	Visudyne	718.807
M1995	751.941	752.949	14.4739	HMDB0112313	PS(14:1(9Z)/20:5(5Z,8Z,11Z,14Z,17Z))	751.939
				HMDB0112680	PS(20:5(5Z,8Z,11Z,14Z,17Z)/14:1(9Z))	751.939
M1997	839.593	840.6	15.0031	HMDB0002346	Lactyl-CoA	839.597
M2	135.068	136.075	10.4696	HMDB0030878	Methyl 2-propenyl selenide	135.07
M2017	283.117	284.125	4.13626	HMDB0242168	6-Bromo-L-tryptophan	283.121
M2023	508.3	509.307	18.0466	HMDB0304507	trans-zeatin riboside diphosphate	508.298
M2024	682.809	683.816	14.4849	HMDB0250976	Delartine	682.811
M2029	959.145	960.153	13.9357	HMDB0275710	PGP(i-20:0/PGF1alpha)	959.142
				HMDB0275711	PGP(PGF1alpha/i-20:0)	959.142
M2050	718.753	719.76	14.5391	HMDB0029810	Phytosulfokine b	718.75
M2070	327.116	328.123	3.94202	HMDB0015679	Niclosamide	327.12
M2082	754.645	755.652	14.5366	HMDB0041357	Kaempferol 3-[6''-(3-hydroxy-3-methylglutaryl)glucoside]-7-glucoside	754.643
M2092	727.063	728.07	15.1216	HMDB0258342	N-(9Z-Octadecenoyl)-4E,14Z-sphingadienine-1-phosphocholine	727.065
M2093	751.942	752.95	14.3761	HMDB0112313	PS(14:1(9Z)/20:5(5Z,8Z,11Z,14Z,17Z))	751.939
M2093	751.942	752.95	14.3761	HMDB0112680	PS(20:5(5Z,8Z,11Z,14Z,17Z)/14:1(9Z))	751.939
M2113	71.0739	72.0812	4.58904	HMDB0004296	Acrylamide	71.0779
				HMDB0245904	3-Hydroxypropionitrile	71.0779
M2138	717.089	718.097	14.5043	HMDB0056358	DG(22:4n6/0:0/22:6n3)	717.088
				HMDB0056364	DG(22:5n6/0:0/22:5n3)	717.088
				HMDB0296503	DG(21:0/PGJ2/0:0)	717.085
				HMDB0296504	DG(PGJ2/21:0/0:0)	717.085
				HMDB0296505	DG(21:0/0:0/PGJ2)	717.085
				HMDB0296506	DG(PGJ2/0:0/21:0)	717.085
				HMDB0297958	DG(a-21:0/PGJ2/0:0)	717.085
				HMDB0297959	DG(PGJ2/a-21:0/0:0)	717.085
				HMDB0297960	DG(a-21:0/0:0/PGJ2)	717.085
				HMDB0297961	DG(PGJ2/0:0/a-21:0)	717.085
				HMDB0300242	DG(i-21:0/PGJ2/0:0)	717.085
				HMDB0300243	DG(PGJ2/i-21:0/0:0)	717.085
				HMDB0300244	DG(i-21:0/0:0/PGJ2)	717.085
				HMDB0300245	DG(PGJ2/0:0/i-21:0)	717.085
M2139	789.307	790.314	14.4499	HMDB0007848	DG(24:1(15Z)/24:1(15Z)/0:0)	789.305
				HMDB0056267	DG(24:1n9/0:0/24:1n9)	789.305
M2142	259.153	260.16	10.2618	HMDB0001109	Glucosamine-1P	259.151
				HMDB0001254	Glucosamine 6-phosphate	259.151
				HMDB0060436	Aminofructose 6-phosphate	259.151
				HMDB0250754	D-Glucosamine-6-phosphate	259.151
				HMDB0252850	Glycerophosphoserine	259.151
M217	205.04	206.048	13.1064	HMDB0243790	1-(3,4-Dichlorophenyl)urea	205.04
M2171	789.045	790.052	14.3618	HMDB0264438	PA(19:0/PGF2alpha)	789.041
				HMDB0264439	PA(PGF2alpha/19:0)	789.041
				HMDB0264500	PA(19:0/PGE1)	789.041
				HMDB0264501	PA(PGE1/19:0)	789.041
				HMDB0264502	PA(19:0/PGD1)	789.041
				HMDB0264503	PA(PGD1/19:0)	789.041
				HMDB0264900	PA(20:2(11Z,14Z)/22:6(5Z,7Z,10Z,13Z,16Z,19Z)-OH(4))	789.044
				HMDB0264901	PA(22:6(5Z,7Z,10Z,13Z,16Z,19Z)-OH(4)/20:2(11Z,14Z))	789.044
				HMDB0264902	PA(20:2(11Z,14Z)/22:6(4Z,8Z,10Z,13Z,16Z,19Z)-OH(7))	789.044
				HMDB0264903	PA(22:6(4Z,8Z,10Z,13Z,16Z,19Z)-OH(7)/20:2(11Z,14Z))	789.044
				HMDB0264904	PA(20:2(11Z,14Z)/22:6(4Z,7Z,10Z,12E,16Z,19Z)-OH(14))	789.044
				HMDB0264905	PA(20:2(11Z,14Z)/22:6(4Z,7Z,10Z,13E,15E,19Z)-OH(17))	789.044
				HMDB0264906	PA(22:6(4Z,7Z,10Z,13E,15E,19Z)-OH(17)/20:2(11Z,14Z))	789.044
				HMDB0264909	PA(20:2(11Z,14Z)/22:5(4Z,7Z,10Z,13Z,19Z)-O(16,17))	789.044
				HMDB0264910	PA(22:5(4Z,7Z,10Z,13Z,19Z)-O(16,17)/20:2(11Z,14Z))	789.044
				HMDB0265491	PA(21:0/5-iso PGF2VI)	789.041
				HMDB0265492	PA(5-iso PGF2VI/21:0)	789.041
				HMDB0265858	PA(22:4(7Z,10Z,13Z,16Z)/20:3(5Z,8Z,11Z)-O(14R,15S))	789.044
				HMDB0265859	PA(20:3(5Z,8Z,11Z)-O(14R,15S)/22:4(7Z,10Z,13Z,16Z))	789.044
				HMDB0265860	PA(22:4(7Z,10Z,13Z,16Z)/20:3(5Z,8Z,14Z)-O(11S,12R))	789.044
				HMDB0265861	PA(20:3(5Z,8Z,14Z)-O(11S,12R)/22:4(7Z,10Z,13Z,16Z))	789.044
				HMDB0265862	PA(22:4(7Z,10Z,13Z,16Z)/20:3(5Z,11Z,14Z)-O(8,9))	789.044
				HMDB0265863	PA(20:3(5Z,11Z,14Z)-O(8,9)/22:4(7Z,10Z,13Z,16Z))	789.044
				HMDB0265864	PA(22:4(7Z,10Z,13Z,16Z)/20:3(8Z,11Z,14Z)-O(5,6))	789.044
				HMDB0265865	PA(20:3(8Z,11Z,14Z)-O(5,6)/22:4(7Z,10Z,13Z,16Z))	789.044
				HMDB0265866	PA(22:4(7Z,10Z,13Z,16Z)/20:4(5Z,8Z,11Z,14Z)-OH(20))	789.044
				HMDB0265867	PA(20:4(5Z,8Z,11Z,14Z)-OH(20)/22:4(7Z,10Z,13Z,16Z))	789.044
				HMDB0265868	PA(22:4(7Z,10Z,13Z,16Z)/20:4(6E,8Z,11Z,14Z)-OH(5S))	789.044
				HMDB0265869	PA(20:4(6E,8Z,11Z,14Z)-OH(5S)/22:4(7Z,10Z,13Z,16Z))	789.044
				HMDB0265870	PA(22:4(7Z,10Z,13Z,16Z)/20:4(5Z,8Z,11Z,14Z)-OH(19S))	789.044
				HMDB0265871	PA(20:4(5Z,8Z,11Z,14Z)-OH(19S)/22:4(7Z,10Z,13Z,16Z))	789.044
				HMDB0265872	PA(22:4(7Z,10Z,13Z,16Z)/20:4(5Z,8Z,11Z,14Z)-OH(18R))	789.044
				HMDB0265873	PA(20:4(5Z,8Z,11Z,14Z)-OH(18R)/22:4(7Z,10Z,13Z,16Z))	789.044
				HMDB0265874	PA(22:4(7Z,10Z,13Z,16Z)/20:4(5Z,8Z,11Z,14Z)-OH(17))	789.044
				HMDB0265875	PA(20:4(5Z,8Z,11Z,14Z)-OH(17)/22:4(7Z,10Z,13Z,16Z))	789.044
				HMDB0265876	PA(22:4(7Z,10Z,13Z,16Z)/20:4(5Z,8Z,11Z,14Z)-OH(16R))	789.044
				HMDB0265877	PA(20:4(5Z,8Z,11Z,14Z)-OH(16R)/22:4(7Z,10Z,13Z,16Z))	789.044
				HMDB0265878	PA(22:4(7Z,10Z,13Z,16Z)/20:4(5Z,8Z,11Z,13E)-OH(15S))	789.044
				HMDB0265879	PA(20:4(5Z,8Z,11Z,13E)-OH(15S)/22:4(7Z,10Z,13Z,16Z))	789.044
				HMDB0265880	PA(22:4(7Z,10Z,13Z,16Z)/20:4(5Z,8Z,10E,14Z)-OH(12S))	789.044
				HMDB0265881	PA(20:4(5Z,8Z,10E,14Z)-OH(12S)/22:4(7Z,10Z,13Z,16Z))	789.044
				HMDB0265882	PA(22:4(7Z,10Z,13Z,16Z)/20:4(5E,8Z,12Z,14Z)-OH(11R))	789.044
				HMDB0265883	PA(20:4(5E,8Z,12Z,14Z)-OH(11R)/22:4(7Z,10Z,13Z,16Z))	789.044
				HMDB0265884	PA(22:4(7Z,10Z,13Z,16Z)/20:4(5Z,7E,11Z,14Z)-OH(9))	789.044
				HMDB0265885	PA(20:4(5Z,7E,11Z,14Z)-OH(9)/22:4(7Z,10Z,13Z,16Z))	789.044
				HMDB0266063	PA(22:5(4Z,7Z,10Z,13Z,16Z)/20:3(6,8,11)-OH(5))	789.044
				HMDB0266064	PA(20:3(6,8,11)-OH(5)/22:5(4Z,7Z,10Z,13Z,16Z))	789.044
				HMDB0266167	PA(22:5(7Z,10Z,13Z,16Z,19Z)/20:3(6,8,11)-OH(5))	789.044
				HMDB0266168	PA(20:3(6,8,11)-OH(5)/22:5(7Z,10Z,13Z,16Z,19Z))	789.044
				HMDB0267151	PA(a-21:0/5-iso PGF2VI)	789.041
				HMDB0267152	PA(5-iso PGF2VI/a-21:0)	789.041
				HMDB0268068	PA(i-19:0/PGF2alpha)	789.041
				HMDB0268069	PA(PGF2alpha/i-19:0)	789.041
				HMDB0268130	PA(i-19:0/PGE1)	789.041
				HMDB0268131	PA(PGE1/i-19:0)	789.041
				HMDB0268132	PA(i-19:0/PGD1)	789.041
				HMDB0268133	PA(PGD1/i-19:0)	789.041
				HMDB0268290	PA(i-21:0/5-iso PGF2VI)	789.041
				HMDB0268291	PA(5-iso PGF2VI/i-21:0)	789.041
				HMDB0268653	PG(16:0/20:3(6,8,11)-OH(5))	789.041
				HMDB0268654	PG(20:3(6,8,11)-OH(5)/16:0)	789.041
				HMDB0268813	PG(18:0/18:2(10E,12Z)+=O(9))	789.041
				HMDB0268814	PG(18:2(10E,12Z)+=O(9)/18:0)	789.041
				HMDB0268815	PG(18:0/18:2(9Z,11E)+=O(13))	789.041
				HMDB0268816	PG(18:2(9Z,11E)+=O(13)/18:0)	789.041
				HMDB0268851	PG(18:0/18:3(10,12,15)-OH(9))	789.041
				HMDB0268852	PG(18:3(10,12,15)-OH(9)/18:0)	789.041
				HMDB0268853	PG(18:0/18:3(9,11,15)-OH(13))	789.041
				HMDB0268854	PG(18:3(9,11,15)-OH(13)/18:0)	789.041
				HMDB0268923	PG(18:1(11Z)/18:1(12Z)-O(9S,10R))	789.041
				HMDB0268924	PG(18:1(12Z)-O(9S,10R)/18:1(11Z))	789.041
				HMDB0268925	PG(18:1(11Z)/18:1(9Z)-O(12,13))	789.041
				HMDB0268926	PG(18:1(9Z)-O(12,13)/18:1(11Z))	789.041
				HMDB0269027	PG(18:1(9Z)/18:1(12Z)-O(9S,10R))	789.041
				HMDB0269028	PG(18:1(12Z)-O(9S,10R)/18:1(9Z))	789.041
				HMDB0269029	PG(18:1(9Z)/18:1(9Z)-O(12,13))	789.041
				HMDB0269030	PG(18:1(9Z)-O(12,13)/18:1(9Z))	789.041
				HMDB0271562	PG(i-16:0/20:3(6,8,11)-OH(5))	789.041
				HMDB0271563	PG(20:3(6,8,11)-OH(5)/i-16:0)	789.041
				HMDB0271722	PG(i-18:0/18:2(10E,12Z)+=O(9))	789.041
				HMDB0271723	PG(18:2(10E,12Z)+=O(9)/i-18:0)	789.041
				HMDB0271724	PG(i-18:0/18:2(9Z,11E)+=O(13))	789.041
				HMDB0271725	PG(18:2(9Z,11E)+=O(13)/i-18:0)	789.041
				HMDB0271760	PG(i-18:0/18:3(10,12,15)-OH(9))	789.041
				HMDB0271761	PG(18:3(10,12,15)-OH(9)/i-18:0)	789.041
				HMDB0271762	PG(i-18:0/18:3(9,11,15)-OH(13))	789.041
				HMDB0271763	PG(18:3(9,11,15)-OH(13)/i-18:0)	789.041
				HMDB0290267	SM(d16:1/6 keto-PGF1alpha)	789.045
				HMDB0290271	SM(d16:1/TXB2)	789.045
M218	208.084	209.092	11.231	HMDB0032684	Lactyltrimethylammonium betaine	208.087
M2182	725.057	726.064	14.9977	HMDB0296079	DG(19:0/6 keto-PGF1alpha/0:0)	725.061
				HMDB0296080	DG(6 keto-PGF1alpha/19:0/0:0)	725.061
				HMDB0296081	DG(19:0/0:0/6 keto-PGF1alpha)	725.061
				HMDB0296082	DG(6 keto-PGF1alpha/0:0/19:0)	725.061
				HMDB0296099	DG(19:0/TXB2/0:0)	725.061
				HMDB0296100	DG(TXB2/19:0/0:0)	725.061
				HMDB0296101	DG(19:0/0:0/TXB2)	725.061
				HMDB0296102	DG(TXB2/0:0/19:0)	725.061
				HMDB0299819	DG(i-19:0/6 keto-PGF1alpha/0:0)	725.061
				HMDB0299820	DG(6 keto-PGF1alpha/i-19:0/0:0)	725.061
				HMDB0299821	DG(i-19:0/0:0/6 keto-PGF1alpha)	725.061
				HMDB0299822	DG(6 keto-PGF1alpha/0:0/i-19:0)	725.061
				HMDB0299839	DG(i-19:0/TXB2/0:0)	725.061
				HMDB0299840	DG(TXB2/i-19:0/0:0)	725.061
				HMDB0299841	DG(i-19:0/0:0/TXB2)	725.061
				HMDB0299842	DG(TXB2/0:0/i-19:0)	725.061
M2203	653.775	654.783	14.497	HMDB0244627	2-Oxa-4,7,12-triazatridecan-13-oic acid, 9-hydroxy-5-(1-methylethyl)-3,6-dioxo-8,11-bis(phenylmethyl)-1-(2-pyridinyl)-, 3-pyridinylmethyl ester, (5S,8S,9S,11S)-	653.78
M2223	718.613	719.621	14.5405	HMDB0037370	Salvianolic acid L	718.614
M2244	96.0213	97.0285	4.02706	HMDB0240714	Methylphosphonic acid	96.0224
M2248	71.074	72.0813	5.16649	HMDB0004296	Acrylamide	71.0779
M2248	71.074	72.0813	5.16649	HMDB0245904	3-Hydroxypropionitrile	71.0779
M2252	510.365	511.372	16.4909	HMDB0304864	Ripretinib	510.367
M2256	725.057	726.064	14.9491	HMDB0296079	DG(19:0/6 keto-PGF1alpha/0:0)	725.061
				HMDB0296080	DG(6 keto-PGF1alpha/19:0/0:0)	725.061
				HMDB0296081	DG(19:0/0:0/6 keto-PGF1alpha)	725.061
				HMDB0296082	DG(6 keto-PGF1alpha/0:0/19:0)	725.061
				HMDB0296099	DG(19:0/TXB2/0:0)	725.061
				HMDB0296100	DG(TXB2/19:0/0:0)	725.061
				HMDB0296101	DG(19:0/0:0/TXB2)	725.061
				HMDB0296102	DG(TXB2/0:0/19:0)	725.061
				HMDB0299819	DG(i-19:0/6 keto-PGF1alpha/0:0)	725.061
				HMDB0299820	DG(6 keto-PGF1alpha/i-19:0/0:0)	725.061
				HMDB0299821	DG(i-19:0/0:0/6 keto-PGF1alpha)	725.061
				HMDB0299822	DG(6 keto-PGF1alpha/0:0/i-19:0)	725.061
				HMDB0299839	DG(i-19:0/TXB2/0:0)	725.061
				HMDB0299840	DG(TXB2/i-19:0/0:0)	725.061
				HMDB0299841	DG(i-19:0/0:0/TXB2)	725.061
				HMDB0299842	DG(TXB2/0:0/i-19:0)	725.061
M2273	715.996	717.003	14.4229	HMDB0008959	PE(16:1(9Z)/18:1(11Z))	715.994
				HMDB0008960	PE(16:1(9Z)/18:1(9Z))	715.994
				HMDB0009023	PE(18:1(11Z)/16:1(9Z))	715.994
				HMDB0009056	PE(18:1(9Z)/16:1(9Z))	715.994
				HMDB0113020	PE-NMe(15:0/18:2(9Z,12Z))	715.994
				HMDB0113166	PE-NMe(18:2(9Z,12Z)/15:0)	715.994
				HMDB0113847	PE-NMe2(14:1(9Z)/18:1(9Z))	715.994
				HMDB0113848	PE-NMe2(14:1(9Z)/18:1(11Z))	715.994
				HMDB0113849	PE-NMe2(16:1(9Z)/16:1(9Z))	715.994
				HMDB0113879	PE-NMe2(14:0/18:2(9Z,12Z))	715.994
				HMDB0114012	PE-NMe2(18:1(11Z)/14:1(9Z))	715.994
				HMDB0114039	PE-NMe2(18:1(9Z)/14:1(9Z))	715.994
				HMDB0114065	PE-NMe2(18:2(9Z,12Z)/14:0)	715.994
				HMDB0285226	PE(P-16:0/18:1(12Z)-O(9S,10R))	715.994
				HMDB0285227	PE(18:1(12Z)-O(9S,10R)/P-16:0)	715.994
				HMDB0285228	PE(P-16:0/18:1(9Z)-O(12,13))	715.994
				HMDB0285229	PE(18:1(9Z)-O(12,13)/P-16:0)	715.994
M2278	751.793	752.8	14.5067	HMDB0031615	Dioctyltin isooctylthioglycolate	751.79
M243	265.834	266.841	3.4387	HMDB0251062	Desmethylsibutramine	265.83
M265	278.093	279.1	11.013	HMDB0246925	N-(3,5-Dichlorophenyl)-2-hydroxysuccinamic acid	278.09
M308	463.292	464.299	15.7424	HMDB0000536	Adenylsuccinic acid	463.293
M308	463.292	464.299	15.7424	HMDB0248010	Adenylosuccinic acid	463.296
M31	450.316	451.323	18.4137	HMDB0251423	Dinofenate	450.316
M313	103.1	104.107	3.76226	HMDB0242161	2-Hydroxyisobutyrate	103.098
M324	117.115	118.123	4.06704	HMDB0245469	2,4-Thiazolidinedione	117.12
M343	159.068	160.075	10.8427	HMDB0254958	Mustard gas	159.07
M346	164.047	165.054	10.4289	HMDB0244040	2,2,2-Trifluoroethyl	164.05
M347	164.047	165.054	10.4658	HMDB0244040	2,2,2-Trifluoroethyl	164.05
M352	189.111	190.118	4.05937	HMDB0249961	4-Aminophenyl phosphate	189.107
M361	244.069	245.076	10.4024	HMDB0251374	N-(3,5-Dichlorophenyl)succinimide	244.07
M362	244.172	245.18	3.54441	HMDB0247269	7-Methoxy-4-(trifluoromethyl)coumarin	244.169
M366	71.074	72.0812	4.47162	HMDB0004296	Acrylamide	71.0779
M366	71.074	72.0812	4.47162	HMDB0245904	3-Hydroxypropionitrile	71.0779
M379	354.255	355.262	17.9418	HMDB0245540	2'-Phosphophloretin	354.251
M414	103.1	104.107	4.28525	HMDB0242161	2-Hydroxyisobutyrate	103.098
M419	119.073	120.081	11.1262	HMDB0001147	Aminomalonic acid	119.076
			11.1262	HMDB0034259	Bovinocidin	119.076
			11.1262	HMDB0253036	Hadacidin	119.076
M422	131.069	132.077	3.85875	HMDB0252376	2-Fluoro-1-nitroimidazole	131.066
M423	132.09	133.097	3.23433	HMDB0060402	5,6-Dihydro-5-fluorouracil	132.093
M429	142.074	143.081	4.12976	HMDB0002818	Alloxan	142.07
M430	147.089	148.096	4.09375	HMDB0255221	N-Oxalylglycine	147.086
M44	117.115	118.122	10.418	HMDB0245469	2,4-Thiazolidinedione	117.12
M462	231.889	232.896	3.43379	HMDB0245429	2,3,4,5-Tetrachlorophenol	231.891
M464	247.883	248.891	3.4021	HMDB0258872	Tetrachlorohydroquinone	247.88
M465	258.105	259.113	3.63563	HMDB0248869	Barban	258.101
M49	131.069	132.076	4.08575	HMDB0252376	2-Fluoro-1-nitroimidazole	131.066
M492	372.265	373.272	17.9664	HMDB0031592	Brevifolincarboxylic acid 9-sulfate	372.261
M505	164.047	182.081	10.4024	HMDB0244040	2,2,2-Trifluoroethyl	164.05
M506	104.062	122.096	14.3661	HMDB0000691	Malonic acid	104.061
				HMDB0001352	Hydroxypyruvic acid	104.061
				HMDB0006938	Tartronate semialdehyde	104.061
				HMDB0248159	Allophanic acid	104.065
M509	118.042	136.075	10.3821	HMDB0031522	Mesoxalic acid	118.045
M525	227.188	250.177	18.2611	HMDB0341278	5-hydroxyindole sulfate	227.19
M547	258.061	259.068	3.49857	HMDB0246868	5,7-Dichlorokynurenic acid	258.058
M56	135.068	136.075	10.4438	HMDB0030878	Methyl 2-propenyl selenide	135.07
M566	164.047	165.054	10.3079	HMDB0244040	2,2,2-Trifluoroethyl	164.05
M574	229.203	230.211	17.2783	HMDB0247177	4,5-Dihydro-1-(3-(trifluoromethyl)phenyl)-1H-pyrazol-3-amine	229.202
				HMDB0248213	2-(Fluoromethyl)-3-(3,4-dihydroxyphenyl)alanine	229.207
M585	363.792	364.8	3.40183	HMDB0252110	Etofibrate	363.792
M587	90.0378	91.045	3.1527	HMDB0002329	Oxalic acid	90.0349
M59	145.157	146.165	3.00745	HMDB0000730	Isobutyrylglycine	145.156
				HMDB0000808	N-Butyrylglycine	145.156
				HMDB0001263	Allysine	145.156
				HMDB0003464	4-Guanidinobutanoic acid	145.16
				HMDB0003681	4-Acetamidobutanoic acid	145.156
				HMDB0012131	(S)-5-Amino-3-oxohexanoate	145.156
				HMDB0012151	2-Keto-6-aminocaproate	145.156
				HMDB0015127	Methyl aminolevulinate	145.156
				HMDB0029425	L-cis-4-(Hydroxymethyl)-2-pyrrolidinecarboxylic acid	145.156
				HMDB0029426	L-trans-5-Hydroxy-2-piperidinecarboxylic acid	145.156
				HMDB0029737	Indole-3-carboxaldehyde	145.158
				HMDB0061156	N-(2-Carboxymethyl)-morpholine	145.156
				HMDB0094698	N-Propionylalanine	145.158
				HMDB0243841	1-Butyl-1-nitrosourea	145.162
				HMDB0243900	1-Hydroxyisoquinoline	145.161
				HMDB0246466	4-Hydroxyquinoline	145.158
				HMDB0246595	4,1-Benzoxazepine	145.161
				HMDB0252249	Fibrin	145.162
				HMDB0252803	Glutamamide	145.162
				HMDB0257034	Quinazolin-4-ylamine	145.161
				HMDB0303320	L-2-Amino-6-oxohexanoic acid	145.156
				HMDB0341228	1H-Indole-4-carboxaldehyde	145.161
				HMDB0341332	Indole-7-carboxaldehyde	145.161
				HMDB0341358	N-methylhydroxyproline	145.158
				HMDB0341415	N-Methyl-trans-4-Hydroxyproline	145.158
M590	130.074	131.081	4.06483	HMDB0014684	Fluorouracil	130.077
M6	260.136	261.144	12.0048	HMDB0000124	Fructose 6-phosphate	260.136
				HMDB0000213	myo-Inositol 1-phosphate	260.135
				HMDB0000645	Galactose 1-phosphate	260.136
				HMDB0000994	Dolichyl phosphate D-mannose	260.136
				HMDB0001076	Fructose 1-phosphate	260.136
				HMDB0001078	Mannose 6-phosphate	260.136
				HMDB0001313	D-myo-Inositol 4-phosphate	260.136
				HMDB0001401	Glucose 6-phosphate	260.136
				HMDB0001586	Glucose 1-phosphate	260.136
				HMDB0002985	myo-Inositol 6-phosphate	260.136
				HMDB0003498	beta-D-Glucose 6-phosphate	260.136
				HMDB0003971	Beta-D-Fructose 6-phosphate	260.136
				HMDB0006328	D-Tagatose 1-phosphate	260.136
				HMDB0006330	D-Mannose 1-phosphate	260.136
				HMDB0006797	Sorbose 1-phosphate	260.136
				HMDB0006800	Beta-D-Fructose 2-phosphate	260.136
				HMDB0006814	D-myo-Inositol 3-phosphate	260.136
				HMDB0006873	D-Tagatose 6-phosphate	260.136
				HMDB0060467	D-fructose 1-phosphate	260.136
				HMDB0242558	(2R,3R,4S,5R)-2,3,4,5-Tetrahydroxy-6-oxohexyl dihydrogen phosphate	260.135
				HMDB0243608	(3S,4R)-Ketose 1-phosphate	260.136
				HMDB0243977	beta-D-Fructopyranose 1-phosphate	260.135
				HMDB0246205	[(2R,3R,4S,5S)-3,4,5,6-Tetrahydroxyoxan-2-yl]methyl dihydrogen phosphate	260.136
				HMDB0249121	beta-D-Glucose 1-phosphate	260.136
				HMDB0252488	Fructose 3-phosphate	260.135
				HMDB0257695	Fructose-6-Phosphate (closed form)	260.135
				HMDB0304312	D-mannose 6-phosphate	260.136
M605	226.024	227.031	10.3171	HMDB0303538	Trona	226.026
M618	268.087	269.094	3.63128	HMDB0245514	2,6-Dichloroindophenol	268.09
M622	278.093	279.1	11.05	HMDB0246925	N-(3,5-Dichlorophenyl)-2-hydroxysuccinamic acid	278.09
M628	299.282	300.289	18.8576	HMDB0029284	Avenanthramide 1c	299.278
				HMDB0029368	Saxitoxin	299.286
				HMDB0038577	(Z)-N-Coumaroyl-5-hydroxyanthranilic acid	299.278
				HMDB0041141	Marshdine	299.278
				HMDB0041516	Avenanthramide G	299.278
				HMDB0247959	Isonicophen	299.286
M629	301.188	302.195	11.3557	HMDB0001062	N-Acetyl-D-Glucosamine 6-Phosphate	301.188
				HMDB0001121	N-Acetyl-D-mannosamine 6-phosphate	301.188
				HMDB0001367	N-Acetyl-glucosamine 1-phosphate	301.188
				HMDB0002817	N-Acetylglucosamine 6-phosphate	301.188
				HMDB0006480	N-Acetyl-D-galactosamine 1-phosphate	301.188
				HMDB0059626	N-acetyl-alpha-D-galactosamine 1-phosphate	301.188
				HMDB0062500	N-Acetylmannosamine-6P	301.188
				HMDB0252741	(5-Acetamido-3,4,6-trihydroxyoxan-2-yl)methyl dihydrogen phosphate	301.188
M632	338.048	339.055	10.2904	HMDB0256323	Perflexane	338.044
M637	347.818	348.826	3.39967	HMDB0259843	Vitacoxib	347.82
M657	111.105	112.112	2.99839	HMDB0000630	Cytosine	111.102
				HMDB0244185	1,3,5-Triazine-2,4-diamine	111.105
				HMDB0244880	1H-Imidazole-4-carboxamide	111.104
				HMDB0245133	2-Furamide	111.1
				HMDB0245310	2-Hydroxypyridine 1-oxide	111.1
				HMDB0245452	2,4-Dihydroxypyridine	111.1
				HMDB0253411	Imexon	111.102
				HMDB0256965	pyridine-3,4-diol	111.1
M659	122.037	123.044	10.3117	HMDB0252002	Ethanediperoxoic acid	122.032
M664	135.068	136.075	10.2988	HMDB0030878	Methyl 2-propenyl selenide	135.07
M671	219.093	220.1	5.70427	HMDB0060272	4-Nitrophenyl phosphate	219.089
				HMDB0062187	1-hydroperoxy-8-carboxyoctyl-3,4-epoxynon-(2E)-enyl-ether	219.09
M676	245.173	246.181	3.51997	HMDB0246217	Ethyl 4-nitrophenyl methylphosphonate	245.171
M695	132.098	133.105	4.07464	HMDB0060402	5,6-Dihydro-5-fluorouracil	132.093
M698	174.111	175.118	3.5289	HMDB0000072	cis-Aconitic acid	174.108
				HMDB0000958	trans-Aconitic acid	174.108
				HMDB0001264	Dehydroascorbic acid	174.108
				HMDB0062706	Dehydroascorbide(1-)	174.108
				HMDB0247961	Aconitic acid	174.108
				HMDB0341313	DL-Isocitric acid lactone	174.108
M702	261.084	262.091	10.5948	HMDB0014672	Cyclophosphamide	261.086
				HMDB0015312	Ifosfamide	261.086
M741	191.025	192.032	11.8869	HMDB0060445	Bromobenzene-2,3-dihydrodiol	191.023
				HMDB0060447	Bromobenzene-3,4-dihydrodiol	191.023
M76	195.147	196.154	10.6051	HMDB0243897	1-Hydroxy-2,5-dioxopyrrolidine-3-sulfonic acid	195.15
				HMDB0304103	3,4-dihydroxyphenylpyruvate	195.151
M797	487.289	488.297	16.4432	HMDB0246648	Benzoic acid, 2-[3,6-bis(acetyloxy)-2,7-dichloro-9H-xanthen-9-yl]-	487.29
M814	203.219	204.226	2.94828	HMDB0002015	Cystathionine ketimine	203.216
				HMDB0245559	Fluorofenidone	203.216
M834	260.136	261.144	10.3242	HMDB0000124	Fructose 6-phosphate	260.136
				HMDB0000213	myo-Inositol 1-phosphate	260.135
				HMDB0000645	Galactose 1-phosphate	260.136
				HMDB0000994	Dolichyl phosphate D-mannose	260.136
				HMDB0001076	Fructose 1-phosphate	260.136
				HMDB0001078	Mannose 6-phosphate	260.136
				HMDB0001313	D-myo-Inositol 4-phosphate	260.136
				HMDB0001401	Glucose 6-phosphate	260.136
				HMDB0001586	Glucose 1-phosphate	260.136
				HMDB0002985	myo-Inositol 6-phosphate	260.136
				HMDB0003498	beta-D-Glucose 6-phosphate	260.136
				HMDB0003971	Beta-D-Fructose 6-phosphate	260.136
				HMDB0006328	D-Tagatose 1-phosphate	260.136
				HMDB0006330	D-Mannose 1-phosphate	260.136
				HMDB0006797	Sorbose 1-phosphate	260.136
				HMDB0006800	Beta-D-Fructose 2-phosphate	260.136
				HMDB0006814	D-myo-Inositol 3-phosphate	260.136
				HMDB0006873	D-Tagatose 6-phosphate	260.136
				HMDB0060467	D-fructose 1-phosphate	260.136
				HMDB0242558	(2R,3R,4S,5R)-2,3,4,5-Tetrahydroxy-6-oxohexyl dihydrogen phosphate	260.135
				HMDB0243608	(3S,4R)-Ketose 1-phosphate	260.136
				HMDB0243977	beta-D-Fructopyranose 1-phosphate	260.135
				HMDB0246205	[(2R,3R,4S,5S)-3,4,5,6-Tetrahydroxyoxan-2-yl]methyl dihydrogen phosphate	260.136
				HMDB0249121	beta-D-Glucose 1-phosphate	260.136
				HMDB0252488	Fructose 3-phosphate	260.135
				HMDB0257695	Fructose-6-Phosphate (closed form)	260.135
				HMDB0304312	D-mannose 6-phosphate	260.136
M84	212.115	213.123	10.4341	HMDB0246067	3,5-Dinitrobenzoic acid	212.117
M851	164.047	182.081	10.2853	HMDB0244040	2,2,2-Trifluoroethyl	164.05
M86	219.022	220.029	3.68497	HMDB0246476	4-Iodoaniline	219.025
M860	287.209	288.216	13.7629	HMDB0014445	Tenofovir	287.212
				HMDB0303952	(1S,2R)-1-C-(indol-3-yl)glycerol 3-phosphate	287.206
M900	209.068	210.075	11.9318	HMDB0242452	(1S,3R)-3-(2,2-Dichlorovinyl)-2,2-dimethylcyclopropanecarboxylic acid	209.07
				HMDB0304462	phosphinomethylisomalate	209.071
				HMDB0304463	phosphinomethylmalate	209.071
M905	248.148	249.155	3.94884	HMDB0251197	Dichloroisoproterenol	248.15
M939	103.1	104.107	3.76968	HMDB0242161	2-Hydroxyisobutyrate	103.098
M940	162.108	163.116	3.76684	HMDB0014023	para-Trifluoromethylphenol	162.109
M966	220.178	221.185	3.73593	HMDB0011168	L-beta-aspartyl-L-serine	220.18
				HMDB0028762	Aspartyl-Serine	220.18
				HMDB0029035	Serylaspartic acid	220.181
				HMDB0030789	Dracunculin	220.178
				HMDB0035086	Buntansin A	220.178
				HMDB0036346	7-Hydroxy-2-methyl-4-oxo-4H-1-benzopyran-5-carboxylic acid	220.178
				HMDB0039820	8-Methoxy-6,7-methylenedioxycoumarin	220.178
				HMDB0059775	3-Hydroxy-3-carboxymethyl-adipic acid	220.177
				HMDB0256929	Purpurogallin	220.178
				HMDB0304619	1,5-Dimethyl citrate	220.177
M995	175.12	176.128	4.11467	HMDB0258226	Semidehydroascorbic acid	175.116
M998	184.107	185.114	14.9137	HMDB0030097	5-Hydroxyisourate	184.111
				HMDB0245407	2,3-Dinitrophenol	184.107
				HMDB0245462	2,4-Dinitrophenol	184.106
				HMDB0245504	2,5-Dinitrophenol	184.106
				HMDB0245520	2,6-Dinitrophenol	184.107
				HMDB0246070	3,5-Dinitrophenol	184.107
				HMDB0249899	Chelidonic acid	184.103

## Sheet: TableS4
Table S4. Annotated hits in liver obtained by manual curation and the R package MetaboAnnotation, after searching against the HMDB library using the average molecular weight (AMW) with a tolerance of ±0.05 Da of top 10 ranked molecular features in four candidate modules identified using the Maximal Clique Centrality (MCC) approach in Cytoscape. Liver tissue was harvested from multiparous Holstein…
WGCNA	Molecular feature				Match on HMDB
Module		Molecular weight	Mass-to-charge ratio	Retention time	HMDB ID	Name	AMW
blue	M1034	529.841	530.848	3.3486	HMDB0242102	N-Nervonoyl Tyrosine	529.806
	M28	377.892	378.899	3.34753	HMDB0060903	Reduced haloperidol	377.88
					HMDB0249391	Methyl 4-(2-(2-hydroxy-2-(3-chlorophenyl)ethylamino)propyl)phenoxyacetate	377.87
					HMDB0252114	Etoperidone	377.92
	M836	309.905	310.912	3.34738	HMDB0244214	1,4-Diiodobutane	309.917
	M902	231.91	232.917	3.41891	HMDB0245429	2,3,4,5-Tetrachlorophenol	231.891
					HMDB0245432	2,3,4,6-Tetrachlorophenol	231.88
brown	M1734	757.274	758.281	13.9312	HMDB0056126	DG(24:0/0:0/22:4n6)	757.238
	M1749	719.318	758.281	13.9132	HMDB0003665	Phosphoribosyl-ATP	719.275
	M2010	899.137	900.144	13.915	HMDB0033887	Chondrillasterol 3-[glucosyl-(1->2)-glucosyl-(1->2)-glucoside]	899.113
					HMDB0041466	Melilotoside C	899.113
					HMDB0261436	PE(18:2(9Z,12Z)/LTE4)	899.17
					HMDB0261437	PE(LTE4/18:2(9Z,12Z))	899.17
					HMDB0270210	PG(22:4(7Z,10Z,13Z,16Z)/PGF1alpha)	899.153
					HMDB0270211	PG(PGF1alpha/22:4(7Z,10Z,13Z,16Z))	899.153
					HMDB0270494	PG(22:6(4Z,7Z,10Z,13Z,16Z,19Z)/22:6(5Z,8E,10Z,13Z,15E,19Z)-2OH(7S, 17S))	899.112
					HMDB0270495	PG(22:6(5Z,8E,10Z,13Z,15E,19Z)-2OH(7S, 17S)/22:6(4Z,7Z,10Z,13Z,16Z,19Z))	899.112
					HMDB0270510	PG(22:6(4Z,7Z,10Z,13Z,16Z,19Z)/22:6(4Z,7Z,11E,13Z,15E,19Z)-2OH(10S,17))	899.112
					HMDB0270511	PG(22:6(4Z,7Z,11E,13Z,15E,19Z)-2OH(10S,17)/22:6(4Z,7Z,10Z,13Z,16Z,19Z))	899.112
					HMDB0275670	PGP(i-20:0/18:1(12Z)-O(9S,10R))	899.09
					HMDB0275671	PGP(18:1(12Z)-O(9S,10R)/i-20:0)	899.09
					HMDB0275672	PGP(i-20:0/18:1(9Z)-O(12,13))	899.09
					HMDB0275673	PGP(18:1(9Z)-O(12,13)/i-20:0)	899.09
					HMDB0276104	PI(16:0/22:6(5Z,7Z,10Z,13Z,16Z,19Z)-OH(4))	899.109
					HMDB0276105	PI(22:6(5Z,7Z,10Z,13Z,16Z,19Z)-OH(4)/16:0)	899.109
					HMDB0276106	PI(16:0/22:6(4Z,8Z,10Z,13Z,16Z,19Z)-OH(7))	899.109
					HMDB0276107	PI(22:6(4Z,8Z,10Z,13Z,16Z,19Z)-OH(7)/16:0)	899.109
					HMDB0276108	PI(16:0/22:6(4Z,7Z,10Z,12E,16Z,19Z)-OH(14))	899.109
					HMDB0276109	PI(22:6(4Z,7Z,10Z,12E,16Z,19Z)-OH(14)/16:0)	899.109
					HMDB0276110	PI(16:0/22:6(4Z,7Z,10Z,13E,15E,19Z)-OH(17))	899.109
					HMDB0276111	PI(22:6(4Z,7Z,10Z,13E,15E,19Z)-OH(17)/16:0)	899.109
					HMDB0276114	PI(16:0/22:5(4Z,7Z,10Z,13Z,19Z)-O(16,17))	899.109
					HMDB0276115	PI(22:5(4Z,7Z,10Z,13Z,19Z)-O(16,17)/16:0)	899.109
					HMDB0276490	PI(18:1(11Z)/20:4(6E,8Z,11Z,14Z)+=O(5))	899.109
					HMDB0276491	PI(20:4(6E,8Z,11Z,14Z)+=O(5)/18:1(11Z))	899.109
					HMDB0276492	PI(18:1(11Z)/20:4(5Z,8Z,11Z,13E)+=O(15))	899.109
					HMDB0276493	PI(20:4(5Z,8Z,11Z,13E)+=O(15)/18:1(11Z))	899.109
					HMDB0276504	PI(18:1(11Z)/20:5(5Z,8Z,11Z,14Z,16E)-OH(18R))	899.109
					HMDB0276505	PI(20:5(5Z,8Z,11Z,14Z,16E)-OH(18R)/18:1(11Z))	899.109
					HMDB0276506	PI(18:1(11Z)/20:5(5Z,8Z,11Z,14Z,16E)-OH(18))	899.109
					HMDB0276507	PI(20:5(5Z,8Z,11Z,14Z,16E)-OH(18)/18:1(11Z))	899.109
					HMDB0276508	PI(18:1(11Z)/20:5(5Z,8Z,10E,14Z,17Z)-OH(12))	899.109
					HMDB0276509	PI(20:5(5Z,8Z,10E,14Z,17Z)-OH(12)/18:1(11Z))	899.109
					HMDB0276510	PI(18:1(11Z)/20:5(6E,8Z,11Z,14Z,17Z)-OH(5))	899.109
					HMDB0276511	PI(20:5(6E,8Z,11Z,14Z,17Z)-OH(5)/18:1(11Z))	899.109
					HMDB0276594	PI(18:1(9Z)/20:4(6E,8Z,11Z,14Z)+=O(5))	899.109
					HMDB0276595	PI(20:4(6E,8Z,11Z,14Z)+=O(5)/18:1(9Z))	899.109
					HMDB0276596	PI(18:1(9Z)/20:4(5Z,8Z,11Z,13E)+=O(15))	899.109
					HMDB0276597	PI(20:4(5Z,8Z,11Z,13E)+=O(15)/18:1(9Z))	899.109
					HMDB0276608	PI(18:1(9Z)/20:5(5Z,8Z,11Z,14Z,16E)-OH(18R))	899.109
					HMDB0276609	PI(20:5(5Z,8Z,11Z,14Z,16E)-OH(18R)/18:1(9Z))	899.109
					HMDB0276610	PI(18:1(9Z)/20:5(5Z,8Z,11Z,14Z,16E)-OH(18))	899.109
					HMDB0276611	PI(20:5(5Z,8Z,11Z,14Z,16E)-OH(18)/18:1(9Z))	899.109
					HMDB0276612	PI(18:1(9Z)/20:5(5Z,8Z,10E,14Z,17Z)-OH(12))	899.109
					HMDB0276613	PI(20:5(5Z,8Z,10E,14Z,17Z)-OH(12)/18:1(9Z))	899.109
					HMDB0276614	PI(18:1(9Z)/20:5(6E,8Z,11Z,14Z,17Z)-OH(5))	899.109
					HMDB0276615	PI(20:5(6E,8Z,11Z,14Z,17Z)-OH(5)/18:1(9Z))	899.109
					HMDB0276648	PI(18:2(9Z,12Z)/20:3(5Z,8Z,11Z)-O(14R,15S))	899.109
					HMDB0276649	PI(20:3(5Z,8Z,11Z)-O(14R,15S)/18:2(9Z,12Z))	899.109
					HMDB0276650	PI(18:2(9Z,12Z)/20:3(5Z,8Z,14Z)-O(11S,12R))	899.109
					HMDB0276651	PI(20:3(5Z,8Z,14Z)-O(11S,12R)/18:2(9Z,12Z))	899.109
					HMDB0276652	PI(18:2(9Z,12Z)/20:3(5Z,11Z,14Z)-O(8,9))	899.109
					HMDB0276653	PI(20:3(5Z,11Z,14Z)-O(8,9)/18:2(9Z,12Z))	899.109
					HMDB0276654	PI(18:2(9Z,12Z)/20:3(8Z,11Z,14Z)-O(5,6))	899.109
					HMDB0276655	PI(20:3(8Z,11Z,14Z)-O(5,6)/18:2(9Z,12Z))	899.109
					HMDB0276656	PI(18:2(9Z,12Z)/20:4(5Z,8Z,11Z,14Z)-OH(20))	899.109
					HMDB0276657	PI(20:4(5Z,8Z,11Z,14Z)-OH(20)/18:2(9Z,12Z))	899.109
					HMDB0276658	PI(18:2(9Z,12Z)/20:4(6E,8Z,11Z,14Z)-OH(5S))	899.109
					HMDB0276659	PI(20:4(6E,8Z,11Z,14Z)-OH(5S)/18:2(9Z,12Z))	899.109
					HMDB0276660	PI(18:2(9Z,12Z)/20:4(5Z,8Z,11Z,14Z)-OH(19S))	899.109
					HMDB0276661	PI(20:4(5Z,8Z,11Z,14Z)-OH(19S)/18:2(9Z,12Z))	899.109
					HMDB0276662	PI(18:2(9Z,12Z)/20:4(5Z,8Z,11Z,14Z)-OH(18R))	899.109
					HMDB0276663	PI(20:4(5Z,8Z,11Z,14Z)-OH(18R)/18:2(9Z,12Z))	899.109
					HMDB0276664	PI(18:2(9Z,12Z)/20:4(5Z,8Z,11Z,14Z)-OH(17))	899.109
					HMDB0276665	PI(20:4(5Z,8Z,11Z,14Z)-OH(17)/18:2(9Z,12Z))	899.109
					HMDB0276666	PI(18:2(9Z,12Z)/20:4(5Z,8Z,11Z,14Z)-OH(16R))	899.109
					HMDB0276667	PI(20:4(5Z,8Z,11Z,14Z)-OH(16R)/18:2(9Z,12Z))	899.109
					HMDB0276668	PI(18:2(9Z,12Z)/20:4(5Z,8Z,11Z,13E)-OH(15S))	899.109
					HMDB0276669	PI(20:4(5Z,8Z,11Z,13E)-OH(15S)/18:2(9Z,12Z))	899.109
					HMDB0276670	PI(18:2(9Z,12Z)/20:4(5Z,8Z,10E,14Z)-OH(12S))	899.109
					HMDB0276671	PI(20:4(5Z,8Z,10E,14Z)-OH(12S)/18:2(9Z,12Z))	899.109
					HMDB0276672	PI(18:2(9Z,12Z)/20:4(5E,8Z,12Z,14Z)-OH(11R))	899.109
					HMDB0276673	PI(20:4(5E,8Z,12Z,14Z)-OH(11R)/18:2(9Z,12Z))	899.109
					HMDB0276674	PI(18:2(9Z,12Z)/20:4(5Z,7E,11Z,14Z)-OH(9))	899.109
					HMDB0276675	PI(20:4(5Z,7E,11Z,14Z)-OH(9)/18:2(9Z,12Z))	899.109
					HMDB0276853	PI(18:3(6Z,9Z,12Z)/20:3(6,8,11)-OH(5))	899.109
					HMDB0276854	PI(20:3(6,8,11)-OH(5)/18:3(6Z,9Z,12Z))	899.109
					HMDB0276957	PI(18:3(9Z,12Z,15Z)/20:3(6,8,11)-OH(5))	899.109
					HMDB0276958	PI(20:3(6,8,11)-OH(5)/18:3(9Z,12Z,15Z))	899.109
					HMDB0277325	PI(20:3(5Z,8Z,11Z)/18:2(10E,12Z)+=O(9))	899.109
					HMDB0277326	PI(18:2(10E,12Z)+=O(9)/20:3(5Z,8Z,11Z))	899.109
					HMDB0277327	PI(20:3(5Z,8Z,11Z)/18:2(9Z,11E)+=O(13))	899.109
					HMDB0277328	PI(18:2(9Z,11E)+=O(13)/20:3(5Z,8Z,11Z))	899.109
					HMDB0277363	PI(20:3(5Z,8Z,11Z)/18:3(10,12,15)-OH(9))	899.109
					HMDB0277364	PI(18:3(10,12,15)-OH(9)/20:3(5Z,8Z,11Z))	899.109
					HMDB0277365	PI(20:3(5Z,8Z,11Z)/18:3(9,11,15)-OH(13))	899.109
					HMDB0277366	PI(18:3(9,11,15)-OH(13)/20:3(5Z,8Z,11Z))	899.109
					HMDB0277429	PI(20:3(8Z,11Z,14Z)/18:2(10E,12Z)+=O(9))	899.109
					HMDB0277430	PI(18:2(10E,12Z)+=O(9)/20:3(8Z,11Z,14Z))	899.109
					HMDB0277431	PI(20:3(8Z,11Z,14Z)/18:2(9Z,11E)+=O(13))	899.109
					HMDB0277432	PI(18:2(9Z,11E)+=O(13)/20:3(8Z,11Z,14Z))	899.109
					HMDB0277467	PI(20:3(8Z,11Z,14Z)/18:3(10,12,15)-OH(9))	899.109
					HMDB0277468	PI(18:3(10,12,15)-OH(9)/20:3(8Z,11Z,14Z))	899.109
					HMDB0277469	PI(20:3(8Z,11Z,14Z)/18:3(9,11,15)-OH(13))	899.109
					HMDB0277470	PI(18:3(9,11,15)-OH(13)/20:3(8Z,11Z,14Z))	899.109
					HMDB0277539	PI(20:4(5Z,8Z,11Z,14Z)/18:1(12Z)-O(9S,10R))	899.109
					HMDB0277540	PI(18:1(12Z)-O(9S,10R)/20:4(5Z,8Z,11Z,14Z))	899.109
					HMDB0277541	PI(20:4(5Z,8Z,11Z,14Z)/18:1(9Z)-O(12,13))	899.109
					HMDB0277542	PI(18:1(9Z)-O(12,13)/20:4(5Z,8Z,11Z,14Z))	899.109
					HMDB0277643	PI(20:4(8Z,11Z,14Z,17Z)/18:1(12Z)-O(9S,10R))	899.109
					HMDB0277644	PI(18:1(12Z)-O(9S,10R)/20:4(8Z,11Z,14Z,17Z))	899.109
					HMDB0277645	PI(20:4(8Z,11Z,14Z,17Z)/18:1(9Z)-O(12,13))	899.109
					HMDB0277646	PI(18:1(9Z)-O(12,13)/20:4(8Z,11Z,14Z,17Z))	899.109
	M2021	181.108	182.115	12.5726	HMDB0006037	8-Hydroxy-7-methylguanine	181.152
					HMDB0006954	2-Methyl-3-hydroxy-5-formylpyridine-4-carboxylate	181.145
					HMDB0033733	2,4-Dihydroxy-2H-1,4-benzoxazin-3(4H)-one	181.145
					HMDB0038054	(R)-2,7-Dihydroxy-2H-1,4-benzoxazin-3(4H)-one	181.145
					HMDB0246445	4-Hydroxy-3-nitrophenylacetaldehyde	181.147
					HMDB0246538	4-Nitrophenyl acetate	181.147
					HMDB0246546	4-Nitrophenylacetic acid	181.145
					HMDB0252799	Glufosinate	181.127
					HMDB0256252	Pentaerythritol mononitrate	181.144
	M2125	757.114	758.121	13.8801	HMDB0114872	PA(16:1(9Z)/24:1(15Z))	757.087
					HMDB0114889	PA(18:0/22:2(13Z,16Z))	757.087
					HMDB0114913	PA(18:1(11Z)/22:1(13Z))	757.087
					HMDB0114938	PA(18:1(9Z)/22:1(13Z))	757.087
					HMDB0114964	PA(18:2(9Z,12Z)/22:0)	757.087
					HMDB0115104	PA(20:1(11Z)/20:1(11Z))	757.087
					HMDB0115248	PA(22:0/18:2(9Z,12Z))	757.087
					HMDB0115276	PA(22:1(13Z)/18:1(11Z))	757.087
					HMDB0115277	PA(22:1(13Z)/18:1(9Z))	757.087
					HMDB0115301	PA(22:2(13Z,16Z)/18:0)	757.087
					HMDB0115459	PA(24:1(15Z)/16:1(9Z))	757.087
					HMDB0115528	PA(20:0/20:2(11Z,14Z))	757.087
					HMDB0115543	PA(20:2(11Z,14Z)/20:0)	757.087
					HMDB0116373	DG(11D3/13D5/0:0)	757.15
					HMDB0116379	DG(11D5/11D5/0:0)	757.15
					HMDB0116401	DG(11M5/13M5/0:0)	757.15
					HMDB0116405	DG(13D5/11D3/0:0)	757.15
					HMDB0116412	DG(13D5/9D5/0:0)	757.15
					HMDB0116417	DG(13M5/11M5/0:0)	757.15
					HMDB0116435	DG(9D5/13D5/0:0)	757.15
					HMDB0240610	SM(d18:1/20:1(11Z))	757.135
					HMDB0240632	SM(d18:2(4E,14Z)/20:0)	757.135
					HMDB0290633	SM(d19:0/18:2(10E,12Z)+=O(9))	757.091
					HMDB0290634	SM(d19:0/18:2(9Z,11E)+=O(13))	757.091
					HMDB0290652	SM(d19:0/18:3(10,12,15)-OH(9))	757.091
					HMDB0290653	SM(d19:0/18:3(9,11,15)-OH(13))	757.091
					HMDB0290688	SM(d19:1/18:1(12Z)-O(9S,10R))	757.091
					HMDB0290689	SM(d19:1/18:1(9Z)-O(12,13))	757.091
					HMDB0296783	DG(22:0/22:6(5Z,8E,10Z,13Z,15E,19Z)-2OH(7S, 17S)/0:0)	757.15
					HMDB0296784	DG(22:6(5Z,8E,10Z,13Z,15E,19Z)-2OH(7S, 17S)/22:0/0:0)	757.15
					HMDB0296785	DG(22:0/0:0/22:6(5Z,8E,10Z,13Z,15E,19Z)-2OH(7S, 17S))	757.15
					HMDB0296786	DG(22:6(5Z,8E,10Z,13Z,15E,19Z)-2OH(7S, 17S)/0:0/22:0)	757.15
					HMDB0296815	DG(22:0/22:6(4Z,7Z,11E,13Z,15E,19Z)-2OH(10S,17)/0:0)	757.15
					HMDB0296816	DG(22:6(4Z,7Z,11E,13Z,15E,19Z)-2OH(10S,17)/22:0/0:0)	757.15
					HMDB0296817	DG(22:0/0:0/22:6(4Z,7Z,11E,13Z,15E,19Z)-2OH(10S,17))	757.15
					HMDB0296818	DG(22:6(4Z,7Z,11E,13Z,15E,19Z)-2OH(10S,17)/0:0/22:0)	757.15
					HMDB0300522	DG(i-22:0/22:6(5Z,8E,10Z,13Z,15E,19Z)-2OH(7S, 17S)/0:0)	757.15
					HMDB0300523	DG(22:6(5Z,8E,10Z,13Z,15E,19Z)-2OH(7S, 17S)/i-22:0/0:0)	757.15
					HMDB0300524	DG(i-22:0/0:0/22:6(5Z,8E,10Z,13Z,15E,19Z)-2OH(7S, 17S))	757.15
					HMDB0300525	DG(22:6(5Z,8E,10Z,13Z,15E,19Z)-2OH(7S, 17S)/0:0/i-22:0)	757.15
					HMDB0300554	DG(i-22:0/22:6(4Z,7Z,11E,13Z,15E,19Z)-2OH(10S,17)/0:0)	757.15
					HMDB0300555	DG(22:6(4Z,7Z,11E,13Z,15E,19Z)-2OH(10S,17)/i-22:0/0:0)	757.15
					HMDB0300556	DG(i-22:0/0:0/22:6(4Z,7Z,11E,13Z,15E,19Z)-2OH(10S,17))	757.15
					HMDB0300557	DG(22:6(4Z,7Z,11E,13Z,15E,19Z)-2OH(10S,17)/0:0/i-22:0)	757.15
turquoise	M117	275.136	276.143	10.4831	HMDB0253507	Iobenguane	275.09
	M12	275.136	276.143	10.5029	HMDB0253507	Iobenguane	275.09
	M15	275.136	276.143	10.4912	HMDB0253507	Iobenguane	275.09
	M251	275.136	276.143	10.5185	HMDB0253507	Iobenguane	275.09
	M257	275.136	276.144	10.4224	HMDB0253507	Iobenguane	275.09
	M258	275.136	276.144	10.4285	HMDB0253507	Iobenguane	275.09
	M261	275.137	276.144	10.4268	HMDB0253507	Iobenguane	275.09
	M394	275.136	276.143	10.4786	HMDB0253507	Iobenguane	275.09
	M396	275.136	276.143	10.5256	HMDB0253507	Iobenguane	275.09
	M471	275.136	276.143	10.4403	HMDB0253507	Iobenguane	275.09

## Sheet: TableS5
Table S5. Molecular features differentially highlighted (FDR ≤ 0.05) in muscle from multiparous Holstein cows (n = 21 per treatment across time points) fed rumen-protected methionine (RPM) and rumen-protected choline (RPC) during the close-up (from -10 d to parturition) and early lactation (from +7 to +20 days in milk) periods due to time (TIME) effect. CON stands for control group. SEM stands fo…
		TRT				FDR
	CON	RPM	RPC	SEM	TRT	TIME	TRT x TIME
Total (no. of cows)	21	21	21
Metabolite
M3	-0.03	0.021	0.009	0.021292	0.392	0.003	0.183515
M4	-0.025	-0.017	0.043	0.0414501	0.81	2.21e-06	0.822847
M14	0	0.01	-0.01	0.0157485	0.73	0.004	0.371021
M15	0.021	0.007	-0.028	0.0160005	0.333	0.000531	0.287848
M17	0.018	-0.113	0.096	0.0522851	0.33	3.61e-05	0.893072
M24	-0.01	-0.053	0.063	0.0269615	0.053	0.002	0.583052
M25	-0.038	-0.014	0.053	0.0492614	0.666	1.98e-09	0.642421
M32	-0.082	0.011	0.07	0.0272134	0.185	1.18e-05	0.248973
M43	-0.205	0.033	0.173	0.0667737	0.085	0.000554	0.606018
M45	0.033	-0.041	0.007	0.0313711	0.714	0.004	0.152163
M46	-0.031	0.11	-0.079	0.032253	0.058	4.86e-05	0.337426
M48	0.008	0.1	-0.108	0.0406942	0.175	2.43e-05	0.292225
M51	-0.213	0.038	0.176	0.0667737	0.078	0.000179	0.440026
M64	-0.056	-0.081	0.137	0.0375445	0.047	3.05e-08	0.628
M67	0.024	-0.033	0.009	0.0141107	0.088	2.13e-07	0.00365031
M69	-0.023	-0.001	0.023	0.0158745	0.471	0.002	0.128294
M72	-0.061	0.013	0.048	0.0370405	0.677	0.006	0.90847
M74	-0.035	-0.046	0.081	0.042836	0.537	0.002	0.765416
M75	-0.011	-0.084	0.096	0.0296072	0.098	2.42e-05	0.809264
M76	-0.026	-0.081	0.107	0.0301112	0.066	2.18e-05	0.723045
M77	0.01	-0.002	-0.008	0.0177643	0.903	0.009	0.359591
M80	-0.029	-0.022	0.05	0.0500173	0.698	2.74e-09	0.638199
M81	0.057	-0.075	0.018	0.0313711	0.229	0.006	0.276179
M92	0.006	-0.072	0.066	0.0380484	0.409	9.28e-11	0.780195
M98	0.034	-0.082	0.048	0.0325049	0.182	0.000434	0.281419
M104	0.022	0.007	-0.029	0.021292	0.585	1.14e-05	0.600317
M110	0.012	0.099	-0.111	0.0405682	0.167	1.46e-05	0.278087
M116	-0.028	0.004	0.024	0.0396863	0.818	6.27e-11	0.337859
M126	-0.027	-0.06	0.086	0.042206	0.154	9.09e-11	0.522171
M130	-0.161	0.019	0.142	0.0411981	0.017	0.005	0.730107
M131	-0.151	-0.015	0.166	0.0486314	0.116	0.000481	0.308632
M132	0.011	0.048	-0.059	0.0481275	0.732	0.001	0.471943
M133	-0.033	-0.024	0.056	0.0414501	0.386	1.9e-09	0.4362
M135	-0.032	-0.006	0.038	0.0497653	0.798	1.72e-05	0.83361
M136	-0.02	-0.011	0.031	0.0408202	0.765	4.72e-10	0.600317
M137	-0.031	-0.106	0.137	0.0283473	0.007	0.004	0.853759
M140	-0.26	0.019	0.241	0.0626161	0.021	4.94e-05	0.423371
M141	0.052	-0.069	0.017	0.0157485	0.004	0.000118	0.000902449
M142	0.054	-0.071	0.017	0.0158745	0.004	0.000166	0.000855783
M143	-0.05	0.068	-0.019	0.0220479	0.146	0.003	0.710477
M149	-0.001	-0.043	0.045	0.0283473	0.435	0.001	0.58908
M150	0.014	-0.021	0.007	0.0148666	0.449	4.42e-08	0.00984755
M157	-0.026	-0.086	0.112	0.0299852	0.006	3.54e-10	0.320147
M161	0.006	-0.11	0.104	0.0401902	0.176	1.71e-07	0.620056
M171	0.033	-0.06	0.027	0.0219219	0.156	0.008	0.679228
M179	-0.009	-0.069	0.078	0.0391823	0.401	0.000377	0.679228
M182	-0.192	0.018	0.174	0.0677816	0.086	6.37e-05	0.606018
M184	0.051	-0.031	-0.02	0.0248197	0.282	0.000941	0.670938
M187	0.026	0.087	-0.113	0.0512772	0.264	0.003	0.836338
M189	-0.008	-0.022	0.029	0.0325049	0.845	6.52e-11	0.0270548
M193	0.031	-0.038	0.007	0.0222999	0.255	0.006	0.281665
M200	-0.014	0.013	0.001	0.0345208	0.951	0.000517	0.702794
M210	-0.01	-0.004	0.014	0.0191502	0.842	0.007	0.375698
M217	0.029	-0.006	-0.023	0.0154965	0.339	0.006	0.340781
M225	0.005	-0.058	0.053	0.0280954	0.479	9.09e-06	0.468356
M228	0.022	0.002	-0.023	0.0157485	0.466	0.000217	0.186752
M229	0.02	0.003	-0.022	0.0153706	0.499	6.79e-05	0.186752
M244	0.023	-0.044	0.021	0.0196542	0.41	0.006	0.945262
M246	-0.161	0.11	0.051	0.0544269	0.047	6.45e-05	0.986104
M248	-0.036	0.053	-0.016	0.0231818	0.215	0.002	0.334549
M256	0.053	-0.07	0.017	0.0157485	0.004	0.000105	0.000855783
M265	-0.055	0.043	0.013	0.0222999	0.161	0.000874	0.628
M269	0.018	-0.002	-0.016	0.0157485	0.636	0.00011	0.248973
M270	-0.007	0	0.007	0.0151186	0.881	0.000741	0.137541
M273	0.018	-0.001	-0.017	0.0160005	0.62	4.08e-05	0.193867
M274	0.024	-0.006	-0.018	0.0160005	0.503	8.24e-05	0.193867
M275	0.014	-0.022	0.008	0.0134807	0.463	1.75e-05	0.0264413
M276	0.032	-0.147	0.114	0.0459857	0.145	9.22e-07	0.457278
M277	0.021	0.003	-0.024	0.0154965	0.436	0.000133	0.193867
M278	0.022	0.001	-0.023	0.0157485	0.463	0.000213	0.186752
M280	0.072	-0.111	0.039	0.0505213	0.28	2.62e-10	0.708784
M283	0.047	-0.094	0.047	0.0472456	0.249	1.68e-10	0.399968
M287	0.017	-0.061	0.044	0.0269615	0.366	0.000235	0.518867
M290	-0.091	-0.025	0.116	0.031875	0.227	0.002	0.673849
M294	0.008	-0.107	0.098	0.0400642	0.203	1.19e-07	0.600317
M298	-0.193	0.019	0.173	0.0676556	0.085	6.41e-05	0.606018
M299	0.023	-0.036	0.013	0.0297332	0.543	0.007	0.152163
M300	-0.285	0.1	0.185	0.074207	0.026	1.59e-05	0.734718
M302	-0.151	0.101	0.05	0.0336388	0.036	0.002	0.359591
M308	-0.045	0.009	0.036	0.0364106	0.675	1.2e-06	0.559231
M315	0	-0.002	0.002	0.0464896	0.999	8.72e-05	0.673717
M322	-0.026	-0.005	0.031	0.0400642	0.724	8.43e-09	0.487876
M325	-0.045	0	0.045	0.0648839	0.8	2.31e-07	0.965164
M326	-0.019	0.002	0.017	0.031623	0.896	0.005	0.781086
M334	0.014	0.018	-0.032	0.0362846	0.816	5.83e-05	0.991409
M336	0.032	-0.038	0.006	0.0234338	0.394	0.003	0.563394
M347	0.035	-0.071	0.035	0.0607263	0.71	0.000245	0.564899
M354	-0.073	0.039	0.034	0.0325049	0.271	4.85e-12	0.49518
M359	-0.013	0.125	-0.112	0.0599704	0.317	0.005	0.756197
M360	-0.195	0.15	0.045	0.0699234	0.115	0.004	0.314922
M373	-0.023	0.053	-0.03	0.0662698	0.8	2.52e-05	0.928944
M374	0.154	-0.085	-0.069	0.0603483	0.196	0.002	0.683018
M376	-0.071	0.083	-0.012	0.0283473	0.182	0.000771	0.661579
M382	-0.023	-0.204	0.227	0.0711833	0.102	0.000203	0.505335
M383	0	-0.091	0.091	0.0282213	0.025	3.09e-05	0.477935
M393	-0.112	-0.026	0.138	0.0483795	0.071	6.42e-06	0.837575
M411	-0.092	0.082	0.01	0.074711	0.613	0.006	0.41851
M412	0.04	-0.124	0.084	0.0595924	0.453	0.000195	0.96622
M420	-0.076	0.059	0.016	0.0816403	0.826	0.000997	0.679228
M422	-0.283	0.102	0.181	0.074207	0.027	1.56e-05	0.734718
M427	-0.048	0.051	-0.003	0.0202841	0.125	4.96e-06	0.675904
M435	0	-0.091	0.091	0.0282213	0.025	3.09e-05	0.477935
M441	0.154	-0.085	-0.069	0.0603483	0.196	0.002	0.683018
M449	0.03	-0.135	0.106	0.0580805	0.369	0.000293	0.946492
M450	-0.069	-0.016	0.085	0.0433399	0.587	0.006	0.816721
M461	-0.037	-0.065	0.102	0.0398123	0.105	0.007	0.268298
M465	0.004	-0.139	0.135	0.042206	0.078	6.26e-06	0.657851
M473	0.157	-0.031	-0.126	0.0602223	0.119	0.007	0.585408
M476	0.072	-0.199	0.128	0.0719392	0.065	0.000896	0.836338
M483	0.102	-0.15	0.048	0.0452297	0.062	0.009	0.281665
M487	0.062	0.037	-0.098	0.0701754	0.53	0.000539	0.723839
M488	-0.157	-0.003	0.16	0.0653879	0.153	0.00011	0.931213
M505	-0.04	-0.043	0.084	0.0706794	0.871	0.000236	0.539124
M508	-0.054	0.002	0.052	0.0258276	0.176	0.003	0.399137
M524	-0.107	-0.131	0.239	0.0550568	0.043	0.004	0.849514
M525	-0.175	0.064	0.11	0.0764748	0.058	0.008	0.8763
M528	-0.016	0.078	-0.061	0.0473715	0.511	0.009	0.923576
M534	-0.021	0.105	-0.084	0.0845381	0.698	0.000129	0.89352
M539	-0.034	0.008	0.026	0.0401902	0.816	0.009	0.58908
M545	0.061	-0.138	0.078	0.0571986	0.113	0.000364	0.642421
M555	0.012	-0.054	0.042	0.0335128	0.588	0.002	0.891461
M556	-0.236	0.318	-0.082	0.155217	0.223	0.001	0.632261
M562	-0.069	0.029	0.039	0.042332	0.508	0.002	0.257671
M563	0.121	-0.097	-0.024	0.0810104	0.452	0.005	0.691246
M590	-0.104	0.131	-0.027	0.0874358	0.602	0.004	0.638199
M597	-0.095	0.06	0.034	0.0462377	0.257	2.52e-06	0.367381
M611	0.01	-0.034	0.024	0.0924753	0.97	0.002	0.721339
M615	0.065	-0.115	0.05	0.0687895	0.53	3.4e-05	0.95016
M617	0.151	-0.031	-0.121	0.0611043	0.112	0.008	0.80554
M622	0.127	-0.242	0.114	0.0840341	0.156	0.008	0.695686
M625	0.052	-0.056	0.003	0.0724432	0.814	0.004	0.100276
M632	-0.284	0.044	0.24	0.0975148	0.19	0.002	0.799291
M648	-0.172	-0.024	0.196	0.102806	0.377	0.005	0.606018
M653	0.033	0.079	-0.112	0.0458597	0.12	0.002	0.128294
M661	-0.11	-0.028	0.138	0.0825222	0.409	8.57e-06	0.723045
M683	0.285	-0.175	-0.11	0.0934832	0.114	0.000637	0.276179
M692	0.021	-0.056	0.036	0.0568207	0.792	0.004	0.679228
M697	0.044	0.118	-0.162	0.0600964	0.066	0.002	0.100276
M699	-0.248	0.022	0.226	0.0829002	0.142	0.0001	0.563394
M704	-0.007	-0.013	0.021	0.0632461	0.974	0.002	0.754206
M708	0.072	-0.111	0.039	0.0571986	0.401	3.68e-05	0.798946
M716	-0.539	0.173	0.366	0.123216	0.055	0.001	0.905789
M721	-0.298	0.092	0.205	0.0792466	0.026	2.21e-05	0.723045
M733	-0.007	0.122	-0.115	0.064128	0.167	0.005	0.143605
M734	-0.008	0.088	-0.079	0.0932312	0.66	0.008	0.490004
M741	-0.02	0.195	-0.174	0.074837	0.064	0.000321	0.186752
M742	-0.055	0.056	-0.001	0.0604743	0.83	0.000171	0.137541
M751	-0.006	0.016	-0.011	0.0875618	0.992	3.21e-07	0.891461
M752	-0.04	0.215	-0.175	0.0797505	0.048	0.000681	0.165227
M754	-0.023	0.018	0.005	0.110114	0.98	0.006	0.756197
M755	-0.284	0.271	0.013	0.103562	0.235	0.002	0.58497
M763	0.071	-0.059	-0.012	0.0715613	0.65	3.78e-05	0.804024
M764	-0.069	0.227	-0.157	0.0897036	0.263	0.007	0.891461
M767	-0.094	0.195	-0.101	0.0793725	0.291	8.75e-08	0.247719
M776	-0.035	0.105	-0.071	0.0690415	0.18	1.33e-06	0.000296616
M779	0.055	-0.186	0.131	0.0647579	0.138	0.006	0.292225
M781	0.035	0.128	-0.163	0.0754669	0.467	0.007	0.281419
M783	-0.086	-0.023	0.109	0.0699234	0.148	5.44e-12	0.236698
M802	-0.018	0.11	-0.092	0.0667737	0.558	6.96e-05	0.468356
M803	-0.013	0.055	-0.042	0.0985227	0.91	0.003	0.440026
M804	-0.016	0.128	-0.112	0.063624	0.208	0.002	0.255432
M805	0.064	0.122	-0.186	0.0810104	0.256	0.005	0.426672
M816	-0.349	0.14	0.209	0.1275	0.215	0.002	0.679228
M824	-0.052	-0.018	0.07	0.0648839	0.606	0.002	0.563394
M825	0.312	-0.21	-0.102	0.0865539	0.046	0.002	0.518867
M828	-0.129	0.134	-0.006	0.074207	0.062	2.59e-07	0.000146531
M832	0.286	-0.314	0.028	0.116287	0.197	0.009	0.100276
M834	0.293	-0.148	-0.145	0.0910894	0.04	1.77e-05	0.128294
M835	-0.107	0.139	-0.033	0.0829002	0.13	5.63e-08	8.55783e-05
M851	-0.059	0.331	-0.271	0.133043	0.077	5.01e-07	0.480281
M852	-0.089	0.104	-0.015	0.0789946	0.15	2.99e-08	0.000113049
M853	-0.128	0.147	-0.019	0.0801285	0.052	2.28e-09	9.6691e-06
M855	-0.478	-0.059	0.537	0.147406	0.012	0.006	0.628
M860	0.072	0.126	-0.198	0.101168	0.297	0.006	0.421574
M861	-0.04	0.069	-0.029	0.095751	0.893	0.003	0.60359
M863	0.18	0.091	-0.271	0.127878	0.378	6.6e-05	0.248973
M864	-0.115	-0.17	0.285	0.0787426	0.101	0.003	0.247719
M867	-0.02	-0.032	0.052	0.0978928	0.918	0.008	0.845668
M870	0.088	-0.079	-0.009	0.0667737	0.666	0.000137	0.815562
M871	-0.12	0.124	-0.004	0.0866799	0.145	2.64e-08	8.55783e-05
M900	0.102	0.072	-0.175	0.0903335	0.547	0.000941	0.992731
M913	-0.137	-0.106	0.243	0.138965	0.457	7.79e-05	0.563394
M918	-0.27	0.12	0.15	0.0928533	0.102	1.95e-05	0.476777
M920	0.089	-0.038	-0.051	0.053545	0.358	0.004	0.380351
M929	0.217	-0.06	-0.157	0.113137	0.236	3.32e-06	0.555489
M933	0.078	-0.123	0.045	0.132918	0.853	0.007	0.257671
M942	-0.152	0.11	0.042	0.0905855	0.075	2.59e-09	4.5801e-05
M945	0.175	-0.249	0.074	0.0897036	0.135	0.000927	0.554883
M947	-0.167	0.14	0.027	0.0982708	0.073	1.66e-08	3.37813e-05
M952	0.157	0.116	-0.273	0.0902075	0.008	1.39e-05	0.0605833
M953	0.001	-0.056	0.055	0.0590884	0.774	0.009	0.891461
M966	-0.554	0.285	0.269	0.153958	0.106	0.003	0.87093
M968	-0.148	0.054	0.094	0.0885697	0.149	1.37e-07	0.00156519
M969	-0.096	0.039	0.057	0.0971369	0.696	0.000136	0.614985
M972	-0.265	0.302	-0.037	0.158367	0.215	0.000241	0.191316
M976	-0.054	0.125	-0.072	0.0662698	0.633	0.000339	0.152163
M982	-0.156	-0.38	0.536	0.139973	0.111	3.51e-05	0.928944
M983	-0.135	-0.054	0.189	0.107972	0.573	0.000428	0.703656
M992	0.077	-0.263	0.186	0.0912154	0.079	0.000561	0.547846
M996	0.086	0.227	-0.314	0.104444	0.179	0.001	0.540834
M1004	0.037	0.269	-0.306	0.116161	0.1	0.003	0.691246
M1008	0.007	-0.047	0.04	0.121705	0.863	3.69e-12	0.536693
M1011	-0.23	0.227	0.003	0.125232	0.235	8.36e-06	0.629135
M1018	-0.088	-0.289	0.377	0.112129	0.106	0.002	0.845668
M1019	0.014	0.088	-0.102	0.117799	0.811	9.82e-06	0.340781
M1023	-0.157	-0.33	0.487	0.142367	0.163	4.49e-05	0.910146
M1029	0.097	-0.203	0.106	0.106964	0.42	1.6e-06	0.247719
M1044	0.439	0.254	-0.694	0.157233	0.01	1.27e-05	0.845668
M1049	0.069	-0.111	0.042	0.115909	0.798	0.001	0.61507
M1051	-0.315	-0.032	0.347	0.173612	0.26	2.52e-06	0.813118
M1054	-0.215	0.079	0.136	0.121453	0.298	0.002	0.468356
M1057	0.094	0.12	-0.214	0.127122	0.58	0.002	0.281665
M1060	-0.359	0	0.359	0.175627	0.306	4e-05	0.628
M1062	-0.101	0.123	-0.022	0.0832782	0.668	9e-05	0.476721
M1065	-0.386	0.098	0.288	0.137705	0.166	0.005	0.935258
M1079	-0.44	0.267	0.174	0.120697	0.036	0.006	0.780195
M1086	-0.093	0.346	-0.253	0.138083	0.196	0.004	0.335052
M1101	-0.34	0.189	0.151	0.136067	0.156	0.000499	0.248973
M1102	-0.025	-0.113	0.138	0.117925	0.672	0.002	0.895747
M1105	-0.079	0.327	-0.248	0.147028	0.373	0.002	0.79196
M1107	-0.057	0.283	-0.226	0.122838	0.357	0.007	0.781086
M1127	0.072	-0.217	0.145	0.130776	0.55	0.002	0.351338
M1131	0.034	0.001	-0.035	0.121327	0.949	3.25e-09	0.570434
M1132	0.268	0.076	-0.344	0.173108	0.304	1.24e-06	0.606018
M1136	0.076	-0.219	0.144	0.121957	0.477	3.23e-06	0.995369
M1137	0.049	0.133	-0.182	0.134807	0.516	0.003	0.281419
M1140	0.63	-0.38	-0.25	0.178021	0.048	0.006	0.891461
M1146	-0.235	-0.047	0.282	0.131406	0.293	0.000276	0.628
M1155	-0.242	0.015	0.227	0.102554	0.289	0.004	0.762587
M1156	0.07	0.07	-0.14	0.133295	0.789	0.000548	0.302039
M1174	0.068	0.099	-0.168	0.096129	0.13	3.17e-07	6.92104e-05
M1181	-0.184	0.18	0.004	0.156855	0.566	4.82e-07	0.335052
M1198	0.115	0.321	-0.436	0.126492	0.057	0.001	0.287848
M1202	-0.123	0.106	0.018	0.124098	0.784	0.005	0.248973
M1205	-0.228	0.255	-0.027	0.144886	0.264	0.000704	0.724652
M1206	-0.246	0.521	-0.275	0.152824	0.017	0.000422	0.473154
M1228	0.14	0.005	-0.145	0.130524	0.803	0.002	0.522171
M1232	-0.224	-0.053	0.276	0.121831	0.294	0.000929	0.628
M1233	-0.11	-0.318	0.428	0.126744	0.173	0.000259	0.754206
M1235	-0.115	0.247	-0.132	0.106838	0.46	0.00093	0.414142
M1238	-0.287	0.487	-0.2	0.121453	0.021	0.005	0.415429
M1239	-0.267	-0.259	0.526	0.173108	0.141	2.17e-05	0.547846
M1242	0.032	0.065	-0.097	0.164918	0.912	6.94e-11	0.65082
M1243	0.019	0.006	-0.025	0.195156	0.993	7.73e-06	0.845668
M1254	0.017	-0.101	0.084	0.109358	0.744	0.000752	0.46344
M1256	-0.037	-0.167	0.203	0.147532	0.293	4.12e-13	0.657851
M1268	0.607	-0.239	-0.368	0.153454	0.015	0.003	0.334027
M1273	0.03	-0.072	0.043	0.0716873	0.838	0.008	0.845668
M1280	0.01	-0.49	0.48	0.14602	0.076	0.000467	0.96622
M1282	-0.278	-0.01	0.288	0.135437	0.186	0.000244	0.628
M1295	-0.667	0.516	0.152	0.175753	0.081	9.86e-06	0.857043
M1320	0.029	-0.22	0.191	0.137831	0.286	0.000251	0.692138
M1327	-0.328	0.444	-0.116	0.103562	0.016	0.003	0.758292
M1331	-0.001	-0.069	0.07	0.127122	0.892	0.005	0.870438
M1332	-0.386	0.022	0.364	0.136319	0.144	0.000135	0.563394
M1359	-0.209	-0.35	0.559	0.148414	0.04	0.00053	0.756197
M1364	-0.215	0.398	-0.184	0.1498	0.122	0.003	0.756197
M1365	-0.136	-0.284	0.42	0.131658	0.174	9.55e-05	0.63699
M1370	-0.144	0.153	-0.009	0.132666	0.634	8.06e-08	0.849514
M1374	0.272	-0.052	-0.221	0.148666	0.453	0.003	0.585408
M1375	-0.177	0.165	0.012	0.10142	0.135	0.002	0.257671
M1399	0.446	-0.33	-0.116	0.131784	0.000135	2.47e-16	0.000855783
M1405	-0.145	0.063	0.082	0.120193	0.686	0.003	0.0310338
M1408	0.195	0.046	-0.241	0.106712	0.012	6.27e-11	9.6691e-06
M1413	-0.136	-0.019	0.155	0.102176	0.548	0.002	0.765416
M1415	-0.526	0.473	0.053	0.139847	0.005	0.003	0.002908
M1417	-0.207	0.396	-0.189	0.114901	0.086	0.000838	0.484667
M1418	-0.241	0.127	0.114	0.0800025	0.027	4.68e-10	0.034619
M1419	-0.256	0.284	-0.028	0.119185	0.24	0.000367	0.628
M1424	-0.04	-0.008	0.048	0.114271	0.912	7.28e-05	0.722983
M1425	-0.6	0.274	0.325	0.167186	0.117	0.00055	0.621917
M1428	0.376	-0.254	-0.122	0.127752	0.004	4.18e-11	0.380351
M1434	-0.599	0.04	0.558	0.143878	0.032	5.87e-05	0.35554
M1443	-0.124	0.076	0.048	0.084664	0.592	1.55e-05	0.609527
M1449	0.057	-0.066	0.009	0.0947431	0.832	0.002	0.121167

## Sheet: TableS6
Table S6. Annotated hits in muscle obtained by manual curation and the R package MetaboAnnotation, after searching against the HMDB library using the average molecular weight (AMW) with a tolerance of ±0.005 Da of molecular features differentially highlighted (FDR ≤ 0.05) due to time effect. Muscle tissue was harvested from multiparous Holstein cows fed rumen-protected methionine or rumen-protect…
Molecular feature					Match on HMDB
	Mass weight	Mass-to-charge ratio	Retention time	HMDB ID		Name	AVM
M1023	168.05	207.014	3.57137	HMDB0003288		Selenocysteine	168.05
M1057	114.021	115.028	5.8471	HMDB0014118		Trifluoroacetic acid	114.023
M1065	117.115	118.122	10.431	HMDB0245469		2,4-Thiazolidinedione	117.12
M110	247.141	248.148	10.2805	HMDB0001491		Pyridoxal 5'-phosphate	247.142
				HMDB0254657		Methyl paraoxon	247.143
M1107	114.021	115.028	5.77386	HMDB0014118		Trifluoroacetic acid	114.023
M1131	468.137	469.144	3.63201	HMDB0001191		Deoxyuridine triphosphate	468.142
M1181	103.1	104.107	3.79864	HMDB0242161		2-Hydroxyisobutyrate	103.098
M1238	242.168	243.175	4.07241	HMDB0059600		5-phosphonooxy-L-lysine	242.167
M1282	204.093	205.1	4.05232	HMDB0246222		1,2-Difluoro-3,4-dinitrobenzene	204.089
M1295	186.115	187.122	13.2282	HMDB0060371		3-Fumarylpyruvate	186.119
M1332	314.121	315.129	10.4432	HMDB0253519		Iodoantipyrine	314.126
M1364	258.182	259.19	19.2012	HMDB0247896		Glucaron	258.182
M14	119.073	120.081	11.1254	HMDB0001147		Aminomalonic acid	119.076
				HMDB0034259		Bovinocidin	119.076
				HMDB0253036		Hadacidin	119.076
M1405	162.108	163.115	4.04057	HMDB0014023		para-Trifluoromethylphenol	162.109
M1434	316.148	317.156	4.16788	HMDB0015511		Bromazepam	316.153
M1443	174.111	175.118	3.91655	HMDB0000072		cis-Aconitic acid	174.108
				HMDB0000958		trans-Aconitic acid	174.108
				HMDB0001264		Dehydroascorbic acid	174.108
				HMDB0062706		Dehydroascorbide(1-)	174.108
				HMDB0247961		Aconitic acid	174.108
				HMDB0341313		DL-Isocitric acid lactone	174.108
M15	122.037	123.044	10.3007	HMDB0252002		Ethanediperoxoic acid	122.032
M157	132.089	133.097	3.24637	HMDB0060402		5,6-Dihydro-5-fluorouracil	132.093
M187	247.141	248.148	4.64691	HMDB0001491		Pyridoxal 5'-phosphate	247.142
				HMDB0254657		Methyl paraoxon	247.143
M189	248.147	249.155	3.89002	HMDB0251197		Dichloroisoproterenol	248.15
M217	150.027	151.035	3.1197	HMDB0253134		Hexafluoropropene	150.023
M228	135.068	136.075	10.3212	HMDB0030878		Methyl 2-propenyl selenide	135.07
M229	135.068	136.075	10.4456	HMDB0030878		Methyl 2-propenyl selenide	135.07
M265	917.041	918.048	13.4597	HMDB0031139		Chinenoside V	917.042
				HMDB0033353		Agavasaponin C	917.042
				HMDB0039007		Fistuloside C	917.042
M269	164.047	182.081	10.4062	HMDB0244040		2,2,2-Trifluoroethyl	164.05
M273	164.047	182.081	10.2916	HMDB0244040		2,2,2-Trifluoroethyl	164.05
M274	164.047	182.081	10.3148	HMDB0244040		2,2,2-Trifluoroethyl	164.05
M277	118.041	136.075	10.445	HMDB0031522		Mesoxalic acid	118.045
M278	118.041	136.075	10.3194	HMDB0031522		Mesoxalic acid	118.045
M336	131.069	132.076	3.98678	HMDB0252376		2-Fluoro-1-nitroimidazole	131.066
M354	212.115	213.123	10.4368	HMDB0246067		3,5-Dinitrobenzoic acid	212.117
M383	145.157	146.165	3.00902	HMDB0000730		Isobutyrylglycine	145.156
				HMDB0000808		N-Butyrylglycine	145.156
				HMDB0001263		Allysine	145.156
				HMDB0003464		4-Guanidinobutanoic acid	145.16
				HMDB0003681		4-Acetamidobutanoic acid	145.156
				HMDB0012131		(S)-5-Amino-3-oxohexanoate	145.156
				HMDB0012151		2-Keto-6-aminocaproate	145.156
				HMDB0015127		Methyl aminolevulinate	145.156
				HMDB0029425		L-cis-4-(Hydroxymethyl)-2-pyrrolidinecarboxylic acid	145.156
				HMDB0029426		L-trans-5-Hydroxy-2-piperidinecarboxylic acid	145.156
				HMDB0029737		Indole-3-carboxaldehyde	145.158
				HMDB0061156		N-(2-Carboxymethyl)-morpholine	145.156
				HMDB0094698		N-Propionylalanine	145.158
				HMDB0243841		1-Butyl-1-nitrosourea	145.162
				HMDB0243900		1-Hydroxyisoquinoline	145.161
				HMDB0246466		4-Hydroxyquinoline	145.158
				HMDB0246595		4,1-Benzoxazepine	145.161
				HMDB0252249		Fibrin	145.162
				HMDB0252803		Glutamamide	145.162
				HMDB0257034		Quinazolin-4-ylamine	145.161
				HMDB0303320		L-2-Amino-6-oxohexanoic acid	145.156
				HMDB0341228		1H-Indole-4-carboxaldehyde	145.161
				HMDB0341332		Indole-7-carboxaldehyde	145.161
				HMDB0341358		N-methylhydroxyproline	145.158
				HMDB0341415		N-Methyl-trans-4-Hydroxyproline	145.158
M412	184.025	185.032	3.56308	HMDB0243906		1-Iodobutane	184.02
M420	287.209	288.216	15.308	HMDB0014445		Tenofovir	287.212
				HMDB0303952		(1S,2R)-1-C-(indol-3-yl)glycerol 3-phosphate	287.206
M435	128.131	146.165	3.00904	HMDB0000079		Dihydrothymine	128.131
				HMDB0029874		Squamolone	128.129
				HMDB0031547		L-Cyclo(alanylglycyl)	128.129
				HMDB0062558		Pyroglutamine	128.131
				HMDB0242134		3-Aminopiperidine-2,6-dione	128.131
				HMDB0304210		5,6-dihydrothymine	128.129
M441	370.219	393.208	12.3223	HMDB0247425		8-Azido-cyclic AMP	370.222
M465	220.178	221.185	3.71958	HMDB0011168		L-beta-aspartyl-L-serine	220.18
				HMDB0028762		Aspartyl-Serine	220.18
				HMDB0029035		Serylaspartic acid	220.181
				HMDB0030789		Dracunculin	220.178
				HMDB0035086		Buntansin A	220.178
				HMDB0036346		7-Hydroxy-2-methyl-4-oxo-4H-1-benzopyran-5-carboxylic acid	220.178
				HMDB0039820		8-Methoxy-6,7-methylenedioxycoumarin	220.178
				HMDB0059775		3-Hydroxy-3-carboxymethyl-adipic acid	220.177
				HMDB0256929		Purpurogallin	220.178
				HMDB0304619		1,5-Dimethyl citrate	220.177
M48	247.141	248.148	10.2497	HMDB0001491		Pyridoxal 5'-phosphate	247.142
M48	247.141	248.148	10.2497	HMDB0254657		Methyl paraoxon	247.143
M525	117.115	118.122	10.337	HMDB0245469		2,4-Thiazolidinedione	117.12
M555	131.069	132.076	3.89459	HMDB0252376		2-Fluoro-1-nitroimidazole	131.066
M556	142.024	143.031	6.39646	HMDB0060688		Nornitrogen mustard	142.027
M563	247.141	248.148	4.53745	HMDB0001491		Pyridoxal 5'-phosphate	247.142
				HMDB0254657		Methyl paraoxon	247.143
M648	425.313	426.32	17.9472	HMDB0001372		Thiamine pyrophosphate	425.314
M699	354.255	355.262	17.9495	HMDB0245540		2'-Phosphophloretin	354.251
M716	198.136	199.143	10.3345	HMDB0014480		Nitrofurazone	198.136
				HMDB0245221		4,6-Dinitro-O-cresol	198.133
				HMDB0245458		2,4-Dinitroanisole	198.134
				HMDB0245463		2,4-Dinitrophenylhydrazine	198.138
M754	314.126	315.133	15.6054	HMDB0253519		Iodoantipyrine	314.126
M763	244.069	245.076	10.3572	HMDB0251374		N-(3,5-Dichlorophenyl)succinimide	244.07
M767	357.585	358.592	4.06935	HMDB0255937		Oleanilide	357.582
M776	73.0896	74.0969	18.7649	HMDB0001106		3-Aminopropionaldehyde	73.0938
				HMDB0001888		N,N-Dimethylformamide	73.0938
				HMDB0002134		Aminoacetone	73.0938
				HMDB0255184		N-Methylacetamide	73.0938
M781	274.163	275.171	4.05233	HMDB0302552		Heptulose	274.162
M805	371.251	372.258	12.101	HMDB0015093		Carboplatin	371.254
M81	150.028	151.035	3.22453	HMDB0253134		Hexafluoropropene	150.023
M828	73.0895	74.0968	19.3842	HMDB0001106		3-Aminopropionaldehyde	73.0938
				HMDB0001888		N,N-Dimethylformamide	73.0938
				HMDB0002134		Aminoacetone	73.0938
				HMDB0255184		N-Methylacetamide	73.0938
M835	73.0896	74.0969	16.9996	HMDB0001106		3-Aminopropionaldehyde	73.0938
				HMDB0001888		N,N-Dimethylformamide	73.0938
				HMDB0002134		Aminoacetone	73.0938
				HMDB0255184		N-Methylacetamide	73.0938
M852	73.0896	74.0968	18.076	HMDB0001106		3-Aminopropionaldehyde	73.0938
				HMDB0001888		N,N-Dimethylformamide	73.0938
				HMDB0002134		Aminoacetone	73.0938
				HMDB0255184		N-Methylacetamide	73.0938
M853	73.0895	74.0968	17.2514	HMDB0001106		3-Aminopropionaldehyde	73.0938
				HMDB0001888		N,N-Dimethylformamide	73.0938
				HMDB0002134		Aminoacetone	73.0938
				HMDB0255184		N-Methylacetamide	73.0938
M860	247.141	248.148	4.68229	HMDB0001491		Pyridoxal 5'-phosphate	247.142
				HMDB0254657		Methyl paraoxon	247.143
M864	356.241	357.248	3.87095	HMDB0036617		(+)-Chebulic acid	356.238
M870	230.137	231.144	3.77064	HMDB0250068		7-Nitro-2,3-Dioxo-2,3-Dihydroquinoxaline-6-Carbonitrile	230.137
M871	73.0896	74.0969	17.8279	HMDB0001106		3-Aminopropionaldehyde	73.0938
				HMDB0001888		N,N-Dimethylformamide	73.0938
				HMDB0002134		Aminoacetone	73.0938
				HMDB0255184		N-Methylacetamide	73.0938
M942	73.0896	74.0969	15.7236	HMDB0001106		3-Aminopropionaldehyde	73.0938
				HMDB0001888		N,N-Dimethylformamide	73.0938
				HMDB0002134		Aminoacetone	73.0938
				HMDB0255184		N-Methylacetamide	73.0938
M947	73.0896	74.0968	16.5136	HMDB0001106		3-Aminopropionaldehyde	73.0938
				HMDB0001888		N,N-Dimethylformamide	73.0938
				HMDB0002134		Aminoacetone	73.0938
				HMDB0255184		N-Methylacetamide	73.0938
M968	73.0895	74.0968	15.3004	HMDB0001106		3-Aminopropionaldehyde	73.0938
				HMDB0001888		N,N-Dimethylformamide	73.0938
				HMDB0002134		Aminoacetone	73.0938
				HMDB0255184		N-Methylacetamide	73.0938
M969	168.051	169.058	3.7697	HMDB0003288		Selenocysteine	168.05

## Sheet: TableS7
Table S7. Annotated hits in muscle obtained by manual curation and the R package MetaboAnnotation, after searching against the HMDB library using the average molecular weight (AMW) with a tolerance of ±0.05 Da of top 10 ranked metabolites in key modules identified using the Maximal Clique Centrality approach in Cytoscape. Muscle tissue was harvested from multiparous Holstein cows fed rumen-protec…
WGCNA	Compound				Match on HMDB
Module		Mass weight	Mass-to-charge ratio	Retention time	HMDB ID	Name	AVM
black	M1135	249.17	250.177	18.52	HMDB0258136	2-[(2S)-2-Amino-3-carboxypropanoyl]oxybutanedioic acid	249.175
	M1385	126.043	127.05	11.0106	HMDB0012228	Ethylphosphate	126.048
					HMDB0061734	Dimethylphosphate	126.048
					HMDB0252055	Ethyl methylphosphonofluoridate	126.067
					HMDB0252413	Fluroxene	126.078
	M1388	271.105	272.112	10.868	HMDB0256151	8-Quinolinol, 5,7-dichloro-2-((dimethylamino)methyl)-	271.14
					HMDB0256293	Pentrinitrol	271.138
					HMDB0304535	alpha-D-glucuronate 1-phosphate	271.095
	M1409	129.079	130.086	4.30663	HMDB0000267	Pyroglutamic acid	129.114
					HMDB0001369	Pyrroline hydroxycarboxylic acid	129.114
					HMDB0001843	N-Acryloylglycine	129.114
					HMDB0002234	1-Pyrroline-4-hydroxy-2-carboxylate	129.114
					HMDB0015231	Flucytosine	129.093
					HMDB0041861	Cyanuric acid	129.074
					HMDB0061093	dimethadione	129.114
					HMDB0062585	(3R,5S)-1-pyrroline-3-hydroxy-5-carboxylic Acid	129.115
					HMDB0244988	5-Hydroxy-2-imino-1-methylimidazolidin-4-one	129.119
					HMDB0245148	3-Hydroxy-1-methylpyrrolidine-2,5-dione	129.115
					HMDB0245451	2,4-Difluoroaniline	129.11
					HMDB0246561	4-Oxo-L-proline	129.115
					HMDB0258122	(2S)-3,4-Dioxoazetidine-2-carboxylic acid	129.071
					HMDB0260147	(2S)-6-Oxa-1-azabicyclo[3.1.0]hexane-2-carboxylic acid	129.115
	M1427	188.008	189.015	3.78999	HMDB0014696	Perflutren	188.019
	M1441	188.127	189.134	3.69292	HMDB0006357	cis-2-Methylaconitate	188.135
					HMDB0060320	(Z)-But-1-ene-1,2,4-tricarboxylate	188.135
					HMDB0243872	1-Ethoxymethyl-5-fluorouracil	188.158
					HMDB0304057	2-amino-3,7-dideoxy-D-threo-hept-6-ulosonate	188.159
	M981	123.527	124.534	11.2667	HMDB0243713	3-Chloro-D-alanine	123.54
